# Supplementary material for: Fast or Slow? Compressions (or Not) in Number-to-Line Mappings
Source: PLoS One. 2015 Mar 27;10(3):e0120423. doi: 10.1371/journal.pone.0120423 (PMC4376804; doi:10.1371/journal.pone.0120423)
Supplement: S1 Dataset — (XLSX) [file pone.0120423.s001.xlsx]

## Sheet: RTsRespLocations
MNL_01	RT	10	20	30	40	50	60	70	80	90	100	110	120	130		repVAS	10	20	30	40	50	60	70	80	90	100	110	120	130
		2.98635	3.01909	2.92779	3.95927	2.68065	3.83639	3.2506	4.71709	2.94749	3.1723	3.24293	3.90338	2.78183			0.05	0.086364	0.125	0.252273	0.270455	0.777273	0.515909	0.795455	0.918182	0.959091	0.893182	0.981818	0.997727
		3.2667	4.05085	3.68883	2.49924	3.20554	3.57149	2.50015	3.23459	3.14336	3.9291	2.59297	2.14305	2.84077			0.070455	0.329545	0.186364	0.184091	0.504545	0.486364	0.556818	0.595455	0.795455	0.904545	0.922727	0.888636	0.947727
		4.41758	2.85647	3.98239	6.01527	2.93698	2.23253	3.06452	2.44941	1.8012	2.94761	3.64073	4.80099	3.30898			0.027273	0.115909	0.134091	0.161364	0.465909	0.613636	0.509091	0.643182	0.847727	0.927273	0.834091	0.9	0.963636
MNL_02	RT	10	20	30	40	50	60	70	80	90	100	110	120	130		repVAS	10	20	30	40	50	60	70	80	90	100	110	120	130
		1.51635	2.24012	4.97823	2.71965	1.48743	2.8395	2.05897	1.89657	1.7097	1.68467	1.84725	1.69661	1.58989			0.129545	0.340909	0.479545	0.302273	0.425	0.520455	0.7	0.652273	0.675	0.811364	0.970455	0.893182	0.927273
		1.76489	1.34637	1.84905	1.45738	1.54969	2.16789	2.10113	3.05284	1.64516	1.55626	1.09596	2.44039	2.134			0.104545	0.197727	0.225	0.381818	0.404545	0.577273	0.479545	0.643182	0.656818	0.731818	0.693182	0.902273	0.979545
		3.85406	5.90219	2.45986	1.30479	2.47361	2.59183	1.4219	2.23749	2.23724	2.16507	2.9618	2.23943	2.27788			0.034091	0.115909	0.136364	0.297727	0.343182	0.443182	0.829545	0.879545	0.954545	0.968182	0.975	0.986364	0.990909
MNL_03	RT	10	20	30	40	50	60	70	80	90	100	110	120	130		repVAS	10	20	30	40	50	60	70	80	90	100	110	120	130
		1.06886	1.26639	1.78004	1.688	1.12585	1.03362	2.4601	0.987797	1.48821	1.38439	1.3199	1.43794	1.57534			0.111364	0.256818	0.295455	0.415909	0.325	0.634091	0.4	0.6	0.654545	0.790909	0.834091	0.909091	0.938636
		1.90965	2.03434	2.20417	1.20889	1.86454	1.91004	1.73942	1.22703	1.42437	1.03251	1.66446	1.64534	1.18043			0.086364	0.225	0.234091	0.309091	0.556818	0.611364	0.472727	0.454545	0.681818	0.577273	0.859091	0.872727	0.906818
		1.54368	1.48528	2.52954	2.09278	1.61327	1.97974	1.34995	1.10547	1.48805	1.6028	1.46601	1.5738	1.64769			0.072727	0.115909	0.320455	0.238636	0.327273	0.536364	0.443182	0.513636	0.754545	0.681818	0.822727	0.772727	0.815909
MNL_04	RT	10	20	30	40	50	60	70	80	90	100	110	120	130		repVAS	10	20	30	40	50	60	70	80	90	100	110	120	130
		4.52541	4.1017	5.49176	4.67396	3.6278	5.7875	3.71462	7.07325	2.99375	4.94605	4.53924	3.66139	4.56941			0.031818	0.097727	0.095455	0.140909	0.143182	0.5	0.427273	0.509091	0.784091	0.827273	0.920455	0.929545	0.965909
		4.17145	3.99261	5.14935	3.63663	4.83645	8.36867	5.61107	6.19074	5.92499	2.16032	2.45546	4.4445	5.23734			0.031818	0.097727	0.170455	0.245455	0.293182	0.497727	0.438636	0.575	0.654545	0.784091	0.831818	0.777273	0.934091
		3.33326	3.23132	3.24329	3.76512	4.13685	3.72755	9.28711	4.85489	3.48759	3.28319	2.42166	4.42251	4.04326			0.034091	0.086364	0.106818	0.204545	0.372727	0.415909	0.559091	0.631818	0.704545	0.677273	0.815909	0.781818	0.827273
MNL_05	RT	10	20	30	40	50	60	70	80	90	100	110	120	130		repVAS	10	20	30	40	50	60	70	80	90	100	110	120	130
		3.96201	2.73153	3.05463	2.28648	2.61826	2.7441	2.78875	2.21246	3.74653	2.50932	2.37638	1.89904	2.68926			0.070455	0.061364	0.247727	0.236364	0.184091	0.293182	0.590909	0.663636	0.643182	0.770455	0.906818	0.952273	0.934091
		2.32142	2.62117	10.501	2.31823	2.94744	3.0732	3.01718	2.74411	2.72751	2.15306	2.04245	4.10749	1.90251			0.022727	0.068182	0.177273	0.397727	0.411364	0.438636	0.520455	0.529545	0.647727	0.445455	0.884091	0.847727	0.959091
		2.65694	3.36714	4.17358	2.69213	2.72965	2.25362	4.022	1.71403	2.50175	4.86385	2.25554	2.4001	1.88399			0.006818	0.077273	0.170455	0.115909	0.4	0.254545	0.459091	0.729545	0.390909	0.745455	0.804545	0.936364	0.961364
MNL_06	RT	10	20	30	40	50	60	70	80	90	100	110	120	130		repVAS	10	20	30	40	50	60	70	80	90	100	110	120	130
		2.59565	2.21464	3.20375	3.93373	2.73572	1.68216	3.45126	3.51554	3.01077	2.55541	3.41175	1.76975	1.72622			0.038636	0.177273	0.361364	0.102273	0.261364	0.35	0.413636	0.490909	0.229545	0.831818	0.961364	0.988636	0.997727
		4.10483	2.42219	1.58539	1.79934	2.17211	3.97209	1.44995	2.73465	3.46306	1.7934	1.77638	2.26412	2.34406			0.070455	0.147727	0.261364	0.288636	0.363636	0.315909	0.609091	0.634091	0.704545	0.788636	0.870455	0.981818	1
		3.0434	1.55577	3.58228	2.32138	4.92385	2.50708	2.86218	3.71913	3.12055	1.8362	3.26283	1.90646	2.99755			0.038636	0.275	0.243182	0.131818	0.286364	0.290909	0.372727	0.486364	0.938636	0.836364	0.984091	0.970455	0.997727
MNL_07	RT	10	20	30	40	50	60	70	80	90	100	110	120	130		repVAS	10	20	30	40	50	60	70	80	90	100	110	120	130
		2.06832	2.95405	1.90034	2.14671	2.56021	1.05698	1.98181	1.99101	1.62194	3.12183	1.50462	1.53396	1.41952			0.018182	0.106818	0.181818	0.097727	0.147727	0.420455	0.188636	0.4	0.793182	0.877273	0.856818	0.981818	0.952273
		2.06593	1.77139	1.4252	1.4702	2.10263	1.90747	1.55912	1.7713	2.02098	1.17516	1.44255	1.36037	1.77846			0.025	0.059091	0.097727	0.143182	0.211364	0.309091	0.395455	0.75	0.909091	0.795455	0.981818	0.979545	0.977273
		1.75909	1.45823	1.41732	1.46726	1.32713	1.44981	1.3923	1.36846	1.58286	1.64134	1.21633	1.94964	1.48852			0.013636	0.047727	0.061364	0.156818	0.406818	0.186364	0.206818	0.381818	0.352273	0.543182	0.879545	0.659091	0.738636
MNL_08	RT	10	20	30	40	50	60	70	80	90	100	110	120	130		repVAS	10	20	30	40	50	60	70	80	90	100	110	120	130
		3.56137	3.63804	4.0618	2.88591	2.97793	2.45995	2.50268	4.04959	3.61072	5.30894	3.16088	2.74937	2.97916			0.034091	0.104545	0.197727	0.252273	0.672727	0.786364	0.734091	0.85	0.886364	0.868182	0.963636	0.968182	0.963636
		2.88757	3.31724	3.93152	2.12218	4.57833	3.04488	7.59847	2.06807	3.57554	3.54909	1.9738	5.04969	4.39393			0.05	0.029545	0.134091	0.270455	0.315909	0.377273	0.25	0.672727	0.688636	0.677273	0.772727	0.918182	0.902273
		2.8207	4.93113	2.08693	4.84248	3.32149	2.99455	2.47544	2.39224	2.22673	6.62863	2.69511	2.39114	3.12763			0.043182	0.170455	0.254545	0.379545	0.338636	0.520455	0.584091	0.652273	0.654545	0.697727	0.790909	0.895455	0.922727
MNL_09	RT	10	20	30	40	50	60	70	80	90	100	110	120	130		repVAS	10	20	30	40	50	60	70	80	90	100	110	120	130
		4.75324	1.9529	3.09562	1.88269	2.76847	4.29228	3.86795	7.34656	3.424	2.14455	3.54101	3.62785	4.70216			0.036364	0.134091	0.134091	0.231818	0.347727	0.536364	0.370455	0.527273	0.840909	0.868182	0.968182	0.993182	0.990909
		4.79976	5.04018	3.7405	2.70269	4.34985	4.96325	2.79282	4.79073	1.72391	5.97595	2.41154	2.75531	1.99198			0.040909	0.065909	0.120455	0.418182	0.436364	0.497727	0.475	0.697727	0.627273	0.890909	0.881818	0.975	0.986364
		3.23033	2.6412	4.65424	5.69062	4.63957	2.19407	2.88227	4.8752	2.4267	4.78294	5.68775	4.72628	4.64151			0.1	0.134091	0.293182	0.295455	0.502273	0.493182	0.670455	0.752273	0.847727	0.779545	0.906818	0.965909	0.934091
MNL_10	RT	10	20	30	40	50	60	70	80	90	100	110	120	130		repVAS	10	20	30	40	50	60	70	80	90	100	110	120	130
		1.75715	4.0863	3.89248	2.71948	2.47469	2.79228	2.4679	2.36953	3.76335	3.42765	7.36142	5.88847	3.27376			0.127273	0.247727	0.238636	0.343182	0.827273	0.806818	0.804545	0.931818	0.925	0.863636	0.970455	0.997727	1
		3.16957	5.31605	4.66247	3.45317	9.69118	7.15464	5.64038	10.3499	2.96907	5.03545	4.03647	2.70019	6.88953			0.109091	0.063636	0.486364	0.415909	0.411364	0.411364	0.697727	0.554545	0.781818	0.790909	0.890909	0.895455	0.95
		3.28871	7.25015	4.87658	4.30679	4.52266	5.73714	6.17713	4.38532	5.58135	5.28109	5.93728	3.54204	4.19984			0.065909	0.106818	0.202273	0.329545	0.368182	0.347727	0.431818	0.593182	0.577273	0.854545	0.884091	0.929545	0.906818
MNL_11	RT	10	20	30	40	50	60	70	80	90	100	110	120	130		repVAS	10	20	30	40	50	60	70	80	90	100	110	120	130
		4.39105	4.40434	3.87543	5.16932	6.11082	2.2059	3.51665	5.4501	5.85139	3.2939	2.28968	5.15527	2.7474			0.029545	0.095455	0.161364	0.202273	0.254545	0.35	0.784091	0.547727	0.527273	0.622727	0.847727	0.881818	1
		2.67426	2.18682	6.24895	3.5747	3.37871	4.58113	2.75931	3.70261	4.9998	5.78886	2.83919	4.73126	4.38512			0.036364	0.090909	0.127273	0.175	0.222727	0.472727	0.340909	0.495455	0.652273	0.668182	0.781818	0.818182	0.920455
		3.43639	3.06711	3.09315	6.00925	6.88592	5.21132	3.24817	6.21265	5.13706	3.59296	3.03935	2.07248	4.39092			0.047727	0.095455	0.170455	0.190909	0.213636	0.334091	0.343182	0.45	0.468182	0.75	0.747727	0.756818	0.888636
MNL_12	RT	10	20	30	40	50	60	70	80	90	100	110	120	130		repVAS	10	20	30	40	50	60	70	80	90	100	110	120	130
		7.50397	6.54736	7.46334	7.01514	9.5738	8.88242	9.94488	10.8536	7.53962	9.72141	5.61584	6.02906	2.07942			0.059091	0.118182	0.25	0.35	0.452273	0.586364	0.568182	0.872727	0.954545	0.915909	0.940909	0.984091	0.997727
		3.62644	4.6118	4.61442	5.97404	4.11618	3.8565	4.32595	5.48806	5.62114	6.79925	3.9466	4.63314	4.36419			0.059091	0.143182	0.202273	0.345455	0.475	0.520455	0.563636	0.627273	0.652273	0.861364	0.943182	0.979545	0.986364
		2.34576	4.30851	6.00693	7.40499	6.75178	6.72047	4.46739	5.88673	6.94916	4.95585	5.21686	4.23175	5.06945			0.065909	0.143182	0.456818	0.331818	0.5	0.509091	0.702273	0.768182	0.790909	0.915909	0.909091	0.977273	0.977273
MNL_13	RT	10	20	30	40	50	60	70	80	90	100	110	120	130		repVAS	10	20	30	40	50	60	70	80	90	100	110	120	130
		3.02576	4.76254	4.92079	6.68211	3.93719	4.26914	7.57483	4.80928	1.91579	6.49384	4.65598	3.88892	3.33353			0.068182	0.220455	0.243182	0.236364	0.538636	0.615909	0.695455	0.854545	0.865909	0.859091	0.890909	0.970455	0.952273
		4.06792	4.1704	3.42292	3.95323	4.47627	3.19516	5.59865	5.5332	4.52955	5.56757	3.08431	3.73588	5.83957			0.084091	0.106818	0.2	0.420455	0.522727	0.634091	0.629545	0.754545	0.818182	0.879545	0.918182	0.952273	0.956818
		2.22215	1.89796	4.36407	2.95085	3.65899	2.02693	3.5831	4.8049	5.91608	2.49414	1.94331	3.17241	3.37016			0.077273	0.138636	0.293182	0.390909	0.475	0.540909	0.584091	0.554545	0.677273	0.811364	0.831818	0.895455	0.936364
MNL_14	RT	10	20	30	40	50	60	70	80	90	100	110	120	130		repVAS	10	20	30	40	50	60	70	80	90	100	110	120	130
		3.36026	2.33997	2.29815	3.08174	1.71899	4.00456	4.81511	2.84888	3.32497	5.3852	4.11542	4.30453	3.02406			0.077273	0.065909	0.065909	0.406818	0.497727	0.645455	0.515909	0.815909	0.947727	0.918182	0.972727	0.938636	0.970455
		3.85294	3.22057	2.95702	5.68026	5.01098	3.33071	5.0329	3.41817	2.79144	4.30292	2.07913	1.99512	2.94155			0.031818	0.077273	0.054545	0.122727	0.593182	0.472727	0.756818	0.656818	0.868182	0.845455	0.95	0.965909	0.972727
		2.58289	2.72407	2.37419	2.73314	4.99708	4.04751	8.71074	3.87886	7.12062	5.58432	3.75009	2.16435	3.33664			0.025	0.034091	0.1	0.3	0.309091	0.497727	0.620455	0.754545	0.797727	0.893182	0.906818	0.981818	0.970455
MNL_15	RT	10	20	30	40	50	60	70	80	90	100	110	120	130		repVAS	10	20	30	40	50	60	70	80	90	100	110	120	130
		4.00061	4.10898	1.73119	3.36935	3.37347	4.11975	4.64163	4.28148	3.81155	3.78212	3.13752	2.67599	3.94349			0.090909	0.238636	0.159091	0.365909	0.438636	0.606818	0.606818	0.756818	0.888636	0.934091	0.934091	0.995455	1
		2.99914	2.98262	7.21488	4.04979	3.11065	3.87388	4.91529	4.61745	2.66484	3.00028	6.66476	2.33053	2.39204			0.063636	0.138636	0.218182	0.261364	0.4	0.404545	0.495455	0.670455	0.859091	0.884091	0.797727	0.977273	0.981818
		1.84092	4.1433	3.425	3.24785	4.36255	2.77517	4.10007	4.17319	3.7385	4.03976	2.44067	2.706	2.23082			0.059091	0.161364	0.25	0.277273	0.490909	0.352273	0.518182	0.777273	0.788636	0.890909	0.936364	0.995455	0.993182
MNL_16	RT	10	20	30	40	50	60	70	80	90	100	110	120	130		repVAS	10	20	30	40	50	60	70	80	90	100	110	120	130
		1.67536	2.13089	2.12128	3.12662	2.15584	2.14528	1.79982	1.94978	2.00739	1.78416	1.88613	2.11527	1.90405			0.061364	0.095455	0.186364	0.195455	0.390909	0.325	0.513636	0.686364	0.838636	0.884091	0.95	0.995455	1
		2.02074	2.26034	2.62567	3.63312	2.91447	1.92637	1.65556	3.10843	2.2347	2.4937	3.09778	1.99376	1.82737			0.038636	0.095455	0.202273	0.113636	0.513636	0.452273	0.445455	0.559091	0.902273	0.904545	0.938636	0.929545	0.990909
		3.39555	2.589	2.57997	2.67996	4.31007	5.0498	2.43471	1.55503	2.20918	2.06071	1.66134	3.81094	3.1522			0.034091	0.154545	0.147727	0.431818	0.415909	0.361364	0.502273	0.506818	0.870455	0.902273	0.888636	0.884091	0.984091
MNL_17	RT	10	20	30	40	50	60	70	80	90	100	110	120	130		repVAS	10	20	30	40	50	60	70	80	90	100	110	120	130
		5.12017	3.95118	5.58756	6.65367	5.74148	4.48254	3.59445	3.16699	6.54486	3.56692	4.49472	4.29939	6.76696			0.134091	0.281818	0.225	0.238636	0.438636	0.534091	0.538636	0.634091	0.870455	0.834091	0.9	0.931818	0.959091
		5.94165	24.2424	6.75267	10.6697	7.83284	11.9854	8.03222	7.63616	7.88957	4.7573	15.657	7.75258	8.078			0.038636	0.227273	0.277273	0.243182	0.297727	0.370455	0.411364	0.534091	0.518182	0.672727	0.731818	0.893182	0.913636
		15.0329	8.75663	24.434	4.04319	9.26152	9.00252	6.96811	20.3631	10.5816	15.2373	10.4899	9.62424	6.86886			0.047727	0.097727	0.229545	0.340909	0.304545	0.295455	0.427273	0.509091	0.702273	0.702273	0.888636	0.902273	0.925
MNL_18	RT	10	20	30	40	50	60	70	80	90	100	110	120	130		repVAS	10	20	30	40	50	60	70	80	90	100	110	120	130
		3.68317	3.80228	3.83435	3.78479	4.53391	2.88022	2.82486	2.82113	3.28551	2.58452	3.37	1.83239	3.5225			0.05	0.134091	0.088636	0.277273	0.2	0.375	0.847727	0.838636	0.888636	0.954545	0.945455	1	1
		3.39789	2.87757	2.80953	7.89403	3.53066	3.53388	5.20427	4.9081	3.55336	3.81348	4.55459	5.65374	2.27756			0.045455	0.131818	0.188636	0.413636	0.490909	0.511364	0.579545	0.697727	0.884091	0.938636	0.947727	0.986364	1
		5.20536	3.62983	5.21497	3.15582	4.36936	3.95883	5.89825	8.67166	4.37606	2.79247	3.89558	2.52138	4.08053			0.043182	0.138636	0.202273	0.293182	0.459091	0.572727	0.634091	0.938636	0.920455	0.945455	0.968182	1	1
MNL_19	RT	10	20	30	40	50	60	70	80	90	100	110	120	130		repVAS	10	20	30	40	50	60	70	80	90	100	110	120	130
		4.44419	2.99224	4.1809	4.00251	3.00462	5.63548	4.96854	2.33175	3.52384	4.01311	5.50734	6.36005	4.94188			0.05	0.079545	0.120455	0.2	0.186364	0.3	0.35	0.438636	0.763636	0.634091	0.781818	0.918182	0.984091
		2.66831	1.75523	3.03573	2.90591	2.70179	7.85642	2.99288	6.05023	5.04096	3.73149	2.30853	3.48037	2.65855			0.022727	0.127273	0.195455	0.347727	0.295455	0.527273	0.484091	0.736364	0.761364	0.845455	0.877273	0.922727	0.934091
		4.23866	7.08592	3.37883	3.47202	5.35103	5.99873	7.66686	2.73816	2.73778	2.13349	3.91012	2.44322	2.45959			0.047727	0.040909	0.113636	0.2	0.140909	0.413636	0.368182	0.502273	0.815909	0.727273	0.797727	0.984091	0.975
MNL_20	RT	10	20	30	40	50	60	70	80	90	100	110	120	130		repVAS	10	20	30	40	50	60	70	80	90	100	110	120	130
		1.66808	1.58943	0.957644	1.5259	1.03376	1.59411	1.64745	1.41948	1.59386	1.33735	1.16586	1.26603	1.30443			0.006818	0.156818	0.120455	0.102273	0.484091	0.2	0.725	0.756818	0.918182	0.970455	0.988636	0.984091	0.995455
		1.61333	1.81869	1.83649	2.5646	1.83623	1.33066	1.53731	1.5295	1.70342	1.50788	1.51833	1.57004	1.70856			0.086364	0.234091	0.247727	0.361364	0.361364	0.334091	0.402273	0.734091	0.747727	0.965909	0.984091	0.981818	0.986364
		2.1186	2.38119	1.86934	1.60907	2.17852	1.62827	1.99846	1.49879	1.21966	1.35302	2.03893	1.48875	1.58421			0.054545	0.165909	0.179545	0.234091	0.625	0.25	0.770455	0.870455	0.875	0.909091	0.961364	0.906818	1
MNL_21	RT	10	20	30	40	50	60	70	80	90	100	110	120	130		repVAS	10	20	30	40	50	60	70	80	90	100	110	120	130
		1.42976	1.92284	4.23178	3.0989	2.38009	2.53854	4.28041	3.30389	2.09032	2.70105	1.88818	3.54293	2.2847			0.045455	0.25	0.547727	0.334091	0.220455	0.420455	0.579545	0.679545	0.754545	0.775	0.852273	0.809091	0.840909
		3.07183	3.19099	2.20613	2.0888	1.58363	2.2906	2.64491	1.22849	1.64852	1.23687	2.20572	1.17651	2.02973			0.065909	0.079545	0.134091	0.238636	0.331818	0.515909	0.665909	0.888636	0.75	0.697727	0.843182	0.840909	0.909091
		1.43113	2.3409	3.39837	2.15661	2.89779	2.81374	4.80476	1.62946	2.45309	2.20965	4.13591	2.29765	3.39735			0.043182	0.070455	0.15	0.325	0.161364	0.534091	0.606818	0.720455	0.897727	0.809091	0.897727	0.965909	0.963636
MNL_22	RT	10	20	30	40	50	60	70	80	90	100	110	120	130		repVAS	10	20	30	40	50	60	70	80	90	100	110	120	130
		2.80475	1.74287	3.61638	3.90175	4.45242	2.92386	1.31483	2.45594	2.3832	1.83818	1.84533	3.40523	3.02871			0.077273	0.172727	0.35	0.518182	0.445455	0.590909	0.627273	0.845455	0.772727	0.804545	0.840909	0.925	0.920455
		2.11144	2.04888	2.25879	2.63331	3.2663	2.40724	2.66516	1.82408	2.80906	2.67265	1.48026	2.80694	3.09342			0.047727	0.197727	0.270455	0.193182	0.440909	0.509091	0.659091	0.825	0.786364	0.856818	0.797727	0.870455	0.972727
		2.33475	2.23765	2.03798	3.97749	2.46833	3.13696	2.37844	2.30146	1.99071	1.85903	4.24343	1.4216	2.33068			0.102273	0.163636	0.406818	0.243182	0.497727	0.577273	0.652273	0.709091	0.888636	0.836364	0.856818	0.877273	0.965909
MNL_23	RT	10	20	30	40	50	60	70	80	90	100	110	120	130		repVAS	10	20	30	40	50	60	70	80	90	100	110	120	130
		1.91547	1.83405	4.1539	1.50518	1.71041	1.73012	1.46316	1.6612	2.13922	1.68615	1.97335	1.56085	1.66152			0.029545	0.840909	0.713636	0.05	0.1	0.161364	0.711364	0.947727	0.127273	0.440909	0.956818	0.890909	0.463636
		2.06814	1.30941	1.52281	1.81186	1.97189	1.53039	1.25034	1.96069	1.90801	2.61273	1.79878	1.89964	1.79629			0.036364	0.025	0.1	0.129545	0.111364	0.654545	0.834091	0.952273	0.954545	0.863636	0.825	0.977273	0.968182
		2.21449	1.79835	1.33677	2.33087	2.38342	1.89508	2.43425	2.13024	1.61566	3.04923	3.29162	2.2466	1.97425			0.025	0.084091	0.070455	0.056818	0.075	0.070455	0.806818	0.831818	0.818182	0.811364	0.981818	0.984091	0.979545
MNL_24	RT	10	20	30	40	50	60	70	80	90	100	110	120	130		repVAS	10	20	30	40	50	60	70	80	90	100	110	120	130
		2.40135	3.111	1.88431	2.65066	2.33366	2.19469	1.6254	2.13502	2.24814	2.07422	2.76778	1.71304	2.04348			0.045455	0.075	0.2	0.186364	0.322727	0.490909	0.661364	0.713636	0.854545	0.920455	0.947727	0.984091	0.954545
		2.60328	2.73135	1.71899	3.33402	3.62809	2.741	2.25269	2.1081	2.66587	2.11984	1.8966	2.14239	4.1694			0.020455	0.047727	0.213636	0.193182	0.159091	0.270455	0.506818	0.402273	0.818182	0.668182	0.968182	0.986364	0.986364
		3.17542	1.74819	1.93955	1.75196	2.16858	1.89083	1.95822	2.48102	2.67029	1.54351	1.91779	1.4029	1.70785			0.020455	0.129545	0.172727	0.15	0.290909	0.293182	0.313636	0.502273	0.647727	0.818182	0.954545	0.861364	0.952273
MNL_25	RT	10	20	30	40	50	60	70	80	90	100	110	120	130		repVAS	10	20	30	40	50	60	70	80	90	100	110	120	130
		2.3024	1.48981	2.55305	2.62703	1.9536	1.60885	2.9942	1.4017	2.76407	1.77761	1.84329	2.16595	1.84187			0.004545	0.102273	0.027273	0.045455	0.197727	0.354545	0.622727	0.584091	0.411364	0.713636	0.902273	0.545455	0.838636
		2.55369	2.44707	2.90996	1.73394	1.42842	1.66212	3.33125	2.25335	3.00176	2.0022	1.57934	1.84511	2.23675			0.006818	0.011364	0.05	0.138636	0.311364	0.429545	0.35	0.413636	0.581818	0.706818	0.854545	0.947727	0.979545
		3.42496	1.75086	2.27452	2.45167	2.06198	2.88842	2.43072	2.76136	2.3882	2.13657	2.49264	2.32489	2.36276			0.002273	0.075	0.188636	0.229545	0.322727	0.379545	0.179545	0.611364	0.665909	0.720455	0.902273	0.990909	0.961364
MNL_26	RT	10	20	30	40	50	60	70	80	90	100	110	120	130		repVAS	10	20	30	40	50	60	70	80	90	100	110	120	130
		1.56113	1.60428	1.36213	1.84102	2.03269	1.37634	1.26543	1.53555	1.71044	2.00304	1.4342	1.40449	1.08249			0.088636	0.204545	0.222727	0.247727	0.322727	0.806818	0.781818	0.829545	0.818182	0.870455	0.870455	0.872727	0.968182
		1.27299	1.688	1.88859	1.49621	1.50187	1.29993	1.57386	1.68853	2.15804	1.27972	1.74095	2.17029	1.5671			0.084091	0.102273	0.197727	0.397727	0.522727	0.875	0.856818	0.938636	0.911364	0.945455	0.959091	0.984091	0.984091
		1.31928	1.56991	1.27762	1.47321	1.58715	1.73424	1.43596	1.26874	1.48505	1.60957	1.37026	1.37807	1.72079			0.2	0.229545	0.127273	0.447727	0.631818	0.752273	0.7	0.788636	0.895455	0.972727	0.977273	0.979545	0.979545
MNL_27	RT	10	20	30	40	50	60	70	80	90	100	110	120	130		repVAS	10	20	30	40	50	60	70	80	90	100	110	120	130
		3.12443	4.11112	5.68292	2.94305	2.64629	3.30417	3.57909	3.65284	5.00953	3.46536	3.08276	2.94258	2.51574			0.077273	0.511364	0.495455	0.334091	0.534091	0.534091	0.740909	0.672727	0.765909	0.854545	0.890909	0.852273	0.95
		4.02014	2.51374	2.58589	2.63742	2.72375	2.81259	2.45028	4.75971	3.5474	2.21789	2.52625	2.32954	2.49051			0.040909	0.065909	0.147727	0.222727	0.270455	0.381818	0.495455	0.543182	0.55	0.813636	0.840909	0.9	0.961364
		3.28613	2.79804	3.40134	2.75508	2.57623	2.38671	3.08356	2.09836	2.8033	3.59444	2.54568	3.69557	3.53257			0.025	0.061364	0.186364	0.181818	0.256818	0.388636	0.572727	0.611364	0.840909	0.904545	0.9	0.95	0.945455
MNL_28	RT	10	20	30	40	50	60	70	80	90	100	110	120	130		repVAS	10	20	30	40	50	60	70	80	90	100	110	120	130
		2.38204	2.05525	2.24784	2.84058	2.88797	2.36664	1.67243	2.33105	2.47413	2.19572	2.2119	2.42751	3.18079			0.068182	0.131818	0.440909	0.481818	0.5	0.584091	0.643182	0.822727	0.943182	0.893182	0.927273	0.990909	0.984091
		2.2366	1.92408	5.16358	2.59065	1.73625	2.70952	2.18698	1.81224	3.04429	2.77606	1.64001	2.33755	1.6062			0.068182	0.25	0.461364	0.422727	0.588636	0.522727	0.579545	0.729545	0.834091	0.765909	0.879545	0.9	0.904545
		2.20206	5.49897	2.85252	2.2651	2.84565	2.83566	2.09492	2.49208	2.37731	5.69182	1.79223	3.1976	1.54812			0.093182	0.225	0.370455	0.404545	0.395455	0.586364	0.688636	0.565909	0.765909	0.845455	0.840909	0.884091	0.909091
MNL_29	RT	10	20	30	40	50	60	70	80	90	100	110	120	130		repVAS	10	20	30	40	50	60	70	80	90	100	110	120	130
		4.39576	3.72542	3.59619	3.22102	6.20478	6.12654	7.56173	2.89303	4.86165	4.0801	5.4134	5.91372	5.16561			0.104545	0.279545	0.220455	0.2	0.431818	0.506818	0.565909	0.768182	0.872727	0.875	0.897727	0.945455	0.961364
		5.69417	2.24286	2.30969	2.74038	3.59628	5.55843	5.61439	4.05105	3.0726	3.30668	2.79018	2.32867	1.93987			0.05	0.093182	0.175	0.368182	0.627273	0.495455	0.4	0.609091	0.654545	0.840909	0.738636	0.934091	0.931818
		3.86837	3.02168	2.07982	6.00794	4.3878	5.20191	3.17742	8.22904	3.85815	3.78694	1.9882	3.63136	1.88653			0.079545	0.413636	0.388636	0.227273	0.309091	0.395455	0.470455	0.286364	0.559091	0.665909	0.886364	0.775	0.920455
MNL_30	RT	10	20	30	40	50	60	70	80	90	100	110	120	130		repVAS	10	20	30	40	50	60	70	80	90	100	110	120	130
		1.91592	1.61253	2.9791	2.8967	2.32	1.92477	2.50498	2.12783	2.38483	2.87835	2.27264	2.50991	2.37884			0.05	0.15	0.277273	0.372727	0.295455	0.338636	0.609091	0.622727	0.836364	0.656818	0.904545	0.961364	0.925
		1.87595	2.93889	2.30459	2.59673	2.41423	2.89544	2.61717	2.19109	2.08993	1.61194	2.49507	2.19164	2.12688			0.043182	0.036364	0.170455	0.213636	0.490909	0.454545	0.525	0.654545	0.590909	0.929545	0.859091	0.979545	0.984091
		1.68501	3.05828	2.41236	1.74654	2.10504	1.69315	3.58286	0.735513	2.1342	2.61047	2.58745	2.37042	2.13705			0.031818	0.106818	0.125	0.245455	0.479545	0.506818	0.727273	0.527273	0.9	0.697727	0.859091	0.977273	0.984091
MNL_31	RT	10	20	30	40	50	60	70	80	90	100	110	120	130		repVAS	10	20	30	40	50	60	70	80	90	100	110	120	130
		2.33286	3.22366	2.86219	2.99074	4.48731	5.55525	3.10518	4.67977	2.9931	2.45833	2.95125	2.95907	3.26439			0.095455	0.209091	0.184091	0.509091	0.556818	0.5	0.654545	0.897727	0.831818	0.986364	0.968182	0.993182	0.995455
		3.89718	3.06765	3.76333	3.90779	3.0126	4.90532	2.92555	2.72833	3.26989	3.38572	2.74752	2.60632	2.42925			0.068182	0.184091	0.306818	0.379545	0.497727	0.815909	0.640909	0.686364	0.911364	0.954545	0.979545	0.993182	1
		3.34506	4.2377	2.9554	4.08541	3.33025	3.85772	6.89973	4.49572	2.89531	2.79067	2.97477	3.3361	2.89987			0.081818	0.063636	0.375	0.481818	0.513636	0.572727	0.677273	0.690909	0.797727	0.961364	0.936364	0.986364	0.972727
MNL_32	RT	10	20	30	40	50	60	70	80	90	100	110	120	130		repVAS	10	20	30	40	50	60	70	80	90	100	110	120	130
		1.56137	1.51253	1.64442	1.50251	1.75094	1.37363	1.45311	1.10586	1.30735	1.81475	1.31852	2.22581	2.06864			0.147727	0.184091	0.234091	0.204545	0.420455	0.245455	0.409091	0.6	0.679545	0.75	0.856818	0.959091	1
		2.07147	2.08633	2.42361	1.20915	2.19768	1.59426	1.61059	1.82291	1.52305	1.69942	2.01021	1.46791	1.73515			0.090909	0.302273	0.234091	0.377273	0.590909	0.409091	0.443182	0.647727	0.718182	0.813636	0.927273	0.995455	1
		1.93401	1.53899	1.46209	1.52219	1.21114	1.70849	1.66806	1.13488	1.68968	2.38503	1.71025	2.01625	1.31049			0.052273	0.254545	0.265909	0.215909	0.340909	0.661364	0.661364	0.725	0.604545	0.772727	0.895455	0.988636	0.997727
MNL_33	RT	10	20	30	40	50	60	70	80	90	100	110	120	130		repVAS	10	20	30	40	50	60	70	80	90	100	110	120	130
		2.3512	3.88637	3.35128	3.24248	2.53817	2.81129	2.16932	2.61642	2.61022	5.14958	3.31471	2.95003	2.73373			0.056818	0.059091	0.145455	0.211364	0.184091	0.368182	0.690909	0.731818	0.811364	0.740909	0.911364	0.968182	1
		6.89046	4.15905	3.78005	4.51661	3.24507	3.84276	8.10332	4.10267	3.68058	4.00954	2.15949	2.67534	4.13861			0.070455	0.147727	0.211364	0.322727	0.465909	0.461364	0.590909	0.761364	0.804545	0.781818	0.922727	0.936364	1
		3.5629	5.83825	3.30198	3.86319	9.9924	3.53086	2.40412	4.75228	4.72371	4.40452	6.05084	4.44661	2.18708			0.063636	0.122727	0.147727	0.204545	0.481818	0.761364	0.579545	0.793182	0.915909	0.856818	0.865909	0.927273	1
MNL_34	RT	10	20	30	40	50	60	70	80	90	100	110	120	130		repVAS	10	20	30	40	50	60	70	80	90	100	110	120	130
		2.39414	2.57986	2.37171	2.58989	2.0186	4.77617	3.56884	1.71409	2.70143	2.94322	3.81335	2.40618	2.42929			0.011364	0.022727	0.106818	0.272727	0.284091	0.263636	0.511364	0.406818	0.577273	0.793182	0.590909	1	0.977273
		2.09795	1.93157	1.98325	3.28066	2.00728	2.11167	2.75111	2.6654	2.95704	2.46844	2.58401	2.01822	2.09606			0.034091	0.2	0.170455	0.259091	0.334091	0.597727	0.440909	0.793182	0.897727	0.686364	0.995455	0.906818	1
		2.20384	3.11488	1.81432	1.77201	2.25541	2.12726	4.28015	2.18008	5.75386	1.87294	2.29245	2.62318	3.91894			0.05	0.140909	0.415909	0.265909	0.413636	0.484091	0.584091	0.615909	0.754545	0.763636	0.897727	0.854545	0.938636
MNL_35	RT	10	20	30	40	50	60	70	80	90	100	110	120	130		repVAS	10	20	30	40	50	60	70	80	90	100	110	120	130
		1.97636	2.40639	1.75593	2.16008	1.93269	1.92243	2.26641	2.41595	1.94289	1.99135	1.66561	1.65429	1.78346			0.05	0.072727	0.122727	0.181818	0.254545	0.356818	0.645455	0.652273	0.754545	0.852273	0.965909	0.956818	0.968182
		2.70614	2.22161	3.37252	3.14916	2.13318	2.28802	2.36107	2.10889	2.91853	2.53217	2.33484	2.24899	2.23768			0.027273	0.081818	0.175	0.3	0.175	0.656818	0.681818	0.768182	0.768182	0.865909	0.893182	0.977273	0.993182
		2.3931	2.37125	2.57774	2.35217	2.19796	2.59894	3.59213	2.40294	2.0973	2.07546	2.13339	1.85001	2.094			0.034091	0.1	0.168182	0.138636	0.179545	0.481818	0.486364	0.565909	0.906818	0.838636	0.890909	0.984091	0.979545
MNL_36	RT	10	20	30	40	50	60	70	80	90	100	110	120	130		repVAS	10	20	30	40	50	60	70	80	90	100	110	120	130
		5.97582	2.22608	2.67367	2.0542	5.95358	3.65033	6.71332	5.90677	4.74769	4.96937	4.3091	4.16434	2.72764			0.040909	0.093182	0.293182	0.270455	0.506818	0.4	0.395455	0.602273	0.722727	0.788636	0.829545	0.927273	0.981818
		3.6397	2.43917	4.30248	5.80005	3.43	2.90395	7.80613	4.88956	2.17918	4.84723	2.63261	3.73849	3.36527			0.075	0.175	0.35	0.361364	0.381818	0.384091	0.454545	0.488636	0.790909	0.554545	0.936364	0.831818	0.972727
		2.00467	2.20489	2.55594	3.27184	4.48019	3.6229	3.87177	2.9845	3.05592	3.69793	4.97491	3.84008	4.80655			0.027273	0.131818	0.127273	0.35	0.5	0.325	0.438636	0.347727	0.572727	0.604545	0.540909	0.920455	0.929545
MNL_37	RT	10	20	30	40	50	60	70	80	90	100	110	120	130		repVAS	10	20	30	40	50	60	70	80	90	100	110	120	130
		1.97057	2.81755	2.28508	3.00531	2.82174	1.91578	3.12011	2.64196	1.95223	3.0158	1.79519	2.31446	3.06992			0.136364	0.190909	0.225	0.343182	0.568182	0.547727	0.563636	0.647727	0.918182	0.802273	0.809091	0.840909	0.922727
		2.23949	2.04649	2.72922	2.55483	2.39154	2.15125	3.04024	2.7753	1.5968	1.81115	1.71323	2.10437	2.26108			0.111364	0.225	0.370455	0.420455	0.311364	0.561364	0.586364	0.461364	0.7	0.795455	0.802273	0.945455	0.875
		2.03797	2.88213	1.75984	3.05999	2.42784	2.83848	1.56307	2.11111	2.44583	3.1816	3.10392	2.71939	2.64175			0.127273	0.159091	0.359091	0.697727	0.415909	0.688636	0.804545	0.613636	0.863636	0.854545	0.925	0.970455	0.979545
MNL_38	RT	10	20	30	40	50	60	70	80	90	100	110	120	130		repVAS	10	20	30	40	50	60	70	80	90	100	110	120	130
		2.67683	1.76979	1.47612	2.07739	1.93269	1.74508	2.30779	2.58255	2.36923	2.09671	1.71473	2.4126	3.11608			0.056818	0.143182	0.238636	0.286364	0.270455	0.340909	0.468182	0.513636	0.731818	0.877273	0.859091	0.986364	0.943182
		2.06134	1.86465	2.7725	1.52495	2.78226	1.73087	2.32625	2.86134	2.33597	2.1924	2.25522	1.46279	1.54738			0.138636	0.145455	0.159091	0.265909	0.402273	0.484091	0.465909	0.813636	0.815909	0.786364	0.925	0.852273	0.990909
		3.03654	1.44131	4.05992	3.19874	2.61155	2.3835	1.4884	2.07502	2.61813	2.34406	2.25074	2.03035	2.97505			0.631818	0.247727	0.218182	0.425	0.343182	0.520455	0.504545	0.754545	0.802273	0.686364	0.836364	0.879545	0.920455
MNL_39	RT	10	20	30	40	50	60	70	80	90	100	110	120	130		repVAS	10	20	30	40	50	60	70	80	90	100	110	120	130
		5.72	2.58143	2.96749	2.80731	3.23122	4.74776	3.78319	4.98211	3.79712	4.08742	2.42462	2.32809	3.09636			0.011364	0.05	0.040909	0.090909	0.247727	0.170455	0.397727	0.477273	0.531818	0.634091	0.65	0.854545	0.920455
		4.42112	4.09099	3.85782	3.25064	4.68849	2.9878	3.89327	4.53531	3.4782	3.98421	3.85914	5.4314	5.19356			0.013636	0.034091	0.063636	0.068182	0.184091	0.188636	0.090909	0.718182	0.838636	0.497727	0.711364	0.906818	0.945455
		3.45517	5.7544	3.41652	3.79272	4.98137	3.92886	3.66819	4.37603	2.48964	4.9488	3.62415	5.30307	3.88933			0.027273	0.061364	0.068182	0.065909	0.238636	0.106818	0.354545	0.454545	0.511364	0.525	0.734091	0.913636	0.925
MNL_40	RT	10	20	30	40	50	60	70	80	90	100	110	120	130		repVAS	10	20	30	40	50	60	70	80	90	100	110	120	130
		3.18406	2.15723	2.70914	2.45418	2.42443	2.22944	2.65457	2.81627	1.99997	2.15753	3.48879	1.83736	2.76247			0.127273	0.213636	0.536364	0.340909	0.820455	0.752273	0.686364	0.734091	0.681818	0.9	0.938636	0.822727	1
		2.65613	3.81232	2.16282	4.1315	2.35006	1.9293	2.00236	2.19086	2.58686	3.00169	2.43572	2.46042	1.49059			0.084091	0.395455	0.411364	0.379545	0.459091	0.663636	0.790909	0.811364	0.847727	0.868182	0.902273	0.938636	0.997727
		2.23939	2.35411	2.40477	2.51	2.83275	2.26387	2.51584	3.34831	4.02387	2.08807	2.88611	2.31982	2.1239			0.065909	0.197727	0.234091	0.404545	0.506818	0.640909	0.668182	0.709091	0.693182	0.790909	0.777273	0.834091	0.925
MNL_41	RT	10	20	30	40	50	60	70	80	90	100	110	120	130		repVAS	10	20	30	40	50	60	70	80	90	100	110	120	130
		2.07659	2.31102	2.12921	1.62171	1.64662	1.88836	1.33706	2.0149	2.44399	2.15544	2.35419	1.80954	1.93242			0.036364	0.188636	0.156818	0.304545	0.445455	0.606818	0.659091	0.731818	0.940909	0.781818	0.975	1	1
		3.03756	1.9605	2.79133	2.6019	2.24214	2.10822	1.81616	1.43072	1.77344	2.75122	1.69734	1.99561	1.62528			0.043182	0.165909	0.156818	0.206818	0.404545	0.665909	0.731818	0.943182	0.865909	0.697727	0.888636	1	0.995455
		2.1309	2.05872	1.64295	2.24471	1.92745	1.74429	1.70023	1.60848	1.68451	2.24067	1.80339	2.1129	1.54519			0.031818	0.213636	0.220455	0.190909	0.325	0.55	0.731818	0.865909	0.925	0.9	0.963636	0.984091	1
MNL_42	RT	10	20	30	40	50	60	70	80	90	100	110	120	130		repVAS	10	20	30	40	50	60	70	80	90	100	110	120	130
		2.88331	2.54756	2.91937	3.16756	2.46462	2.58228	2.61441	2.47697	2.35546	2.46088	2.22229	2.20915	2.07241			0.047727	0.084091	0.138636	0.177273	0.288636	0.515909	0.488636	0.497727	0.575	0.754545	0.920455	0.890909	1
		2.22493	2.4567	3.31997	2.648	2.39605	2.10563	3.15838	2.52312	2.2391	2.59141	1.70832	2.36186	2.96705			0.059091	0.140909	0.306818	0.225	0.459091	0.561364	0.515909	0.679545	0.775	0.840909	0.913636	0.934091	0.997727
		3.92072	2.42454	2.89346	2.70261	2.51462	2.47597	2.76817	1.87626	3.01945	2.89704	1.61606	1.99285	1.78655			0.063636	0.134091	0.218182	0.334091	0.493182	0.5	0.686364	0.729545	0.797727	0.784091	0.906818	0.927273	1
MNL_43	RT	10	20	30	40	50	60	70	80	90	100	110	120	130		repVAS	10	20	30	40	50	60	70	80	90	100	110	120	130
		1.74574	1.61732	1.39095	2.12424	1.78922	1.7903	1.37611	1.6725	2.13453	1.61499	1.11983	2.07793	1.4391			0.025	0.040909	0.172727	0.336364	0.415909	0.372727	0.777273	0.815909	0.988636	0.963636	0.972727	0.95	0.981818
		2.28597	1.74327	1.17142	1.26754	1.69191	1.50485	1.54536	1.25038	1.42799	1.78693	1.63385	1.71051	1.67013			0.018182	0.175	0.336364	0.306818	0.461364	0.518182	0.684091	0.468182	0.827273	0.875	0.852273	0.984091	0.988636
		1.84684	1.2465	1.13861	2.32208	1.56912	2.29355	2.47991	1.82037	1.83786	1.75961	2.25195	2.57922	1.67817			0.013636	0.284091	0.315909	0.459091	0.511364	0.568182	0.765909	0.927273	0.881818	0.915909	0.959091	0.961364	0.986364
MNL_44	RT	10	20	30	40	50	60	70	80	90	100	110	120	130		repVAS	10	20	30	40	50	60	70	80	90	100	110	120	130
		2.77739	3.40032	3.00068	3.04538	3.07652	2.52096	3.64323	2.57334	4.34971	2.80141	2.65307	3.931	2.74919			0.027273	0.061364	0.163636	0.252273	0.175	0.293182	0.627273	0.613636	0.795455	0.927273	0.872727	0.970455	0.984091
		3.18469	3.16869	4.29159	4.27201	3.58195	3.41671	4.25458	3.69181	5.27028	3.59313	2.76615	2.85694	2.52807			0.027273	0.072727	0.136364	0.215909	0.309091	0.245455	0.318182	0.286364	0.522727	0.393182	0.877273	0.947727	0.997727
		3.48936	2.51769	3.97825	3.93886	3.09152	3.81903	2.92219	3.55713	2.71157	4.50602	3.56786	2.92714	3.38314			0.040909	0.109091	0.154545	0.179545	0.359091	0.288636	0.538636	0.406818	0.570455	0.568182	0.820455	0.906818	0.915909
MNL_46	RT	10	20	30	40	50	60	70	80	90	100	110	120	130		repVAS	10	20	30	40	50	60	70	80	90	100	110	120	130
		2.46828	3.06232	2.36502	2.83176	2.20352	2.60238	2.43632	2.82121	2.44432	2.912	3.53091	3.21447	3.29403			0.015909	0.034091	0.084091	0.15	0.256818	0.245455	0.695455	0.425	0.709091	0.843182	0.965909	1	1
		2.76069	2.26828	2.76379	2.45934	3.17933	3.13628	2.84736	2.99134	2.41342	2.69998	3.19196	2.84086	3.1799			0.038636	0.118182	0.134091	0.220455	0.413636	0.388636	0.615909	0.718182	0.770455	0.845455	0.922727	1	1
		2.31369	2.78963	2.60978	2.39272	2.79352	2.9848	2.85248	2.30882	3.03546	2.05128	3.28461	2.5113	2.14801			0.031818	0.072727	0.156818	0.209091	0.311364	0.472727	0.363636	0.502273	0.629545	0.777273	0.820455	0.9	1
MNL_47	RT	10	20	30	40	50	60	70	80	90	100	110	120	130		repVAS	10	20	30	40	50	60	70	80	90	100	110	120	130
		4.22168	3.35548	3.63922	3.84334	4.95419	4.45582	3.81295	4.1803	4.06648	3.36162	3.28755	2.76899	3.36772			0.086364	0.120455	0.263636	0.465909	0.5	0.472727	0.620455	0.920455	0.968182	0.995455	0.972727	1	1
		5.84317	4.2191	5.91513	2.85332	4.10451	3.37304	4.63318	4.20842	6.10701	3.95909	2.81371	2.66444	4.02048			0.131818	0.106818	0.409091	0.493182	0.538636	0.520455	0.675	0.711364	0.868182	0.968182	1	1	0.981818
		5.03833	4.46448	6.69047	4.75392	3.44639	5.04874	4.81471	4.67201	4.91898	3.44187	4.12915	4.75929	3.24289			0.075	0.140909	0.363636	0.438636	0.509091	0.625	0.754545	0.772727	0.825	0.965909	0.868182	0.95	0.968182
MNL_48	RT	10	20	30	40	50	60	70	80	90	100	110	120	130		repVAS	10	20	30	40	50	60	70	80	90	100	110	120	130
		2.2648	2.67345	1.72473	1.80911	1.90294	1.93884	2.33896	2.43813	1.91991	2.41457	2.21806	3.03022	2.18867			0.05	0.079545	0.145455	0.129545	0.193182	0.220455	0.354545	0.679545	0.790909	0.770455	0.911364	0.913636	0.913636
		3.00666	1.96112	1.79054	2.17292	1.84502	1.67443	2.29605	2.25575	1.99201	1.69557	1.70456	2.07075	2.50784			0.047727	0.143182	0.179545	0.309091	0.384091	0.234091	0.404545	0.45	0.536364	0.672727	0.695455	0.777273	0.686364
		1.96853	2.1295	2.00054	1.57106	2.694	2.47189	2.74571	1.95116	2.03918	1.91003	2.27424	1.85317	1.82579			0.063636	0.165909	0.279545	0.268182	0.418182	0.472727	0.409091	0.472727	0.556818	0.827273	0.854545	0.968182	0.854545
MNL_49	RT	10	20	30	40	50	60	70	80	90	100	110	120	130		repVAS	10	20	30	40	50	60	70	80	90	100	110	120	130
		2.12812	1.76717	2.187	1.96887	1.56647	1.63429	1.98945	1.70906	1.52438	1.47046	1.57693	1.8283	1.7585			0.025	0.029545	0.145455	0.172727	0.231818	0.595455	0.704545	0.779545	0.629545	0.888636	0.952273	0.847727	0.965909
		1.57026	1.94597	2.02094	1.57975	2.45457	1.70015	1.96436	1.54977	1.81078	1.58174	1.6278	1.45316	1.88576			0.015909	0.036364	0.097727	0.540909	0.454545	0.447727	0.584091	0.702273	0.588636	0.859091	0.811364	0.972727	0.945455
		1.91504	1.61193	1.56791	1.50097	1.57709	1.43554	1.64818	1.93586	1.29265	1.45641	1.35272	1.57909	1.75831			0.015909	0.175	0.463636	0.35	0.652273	0.559091	0.725	0.472727	0.620455	0.804545	0.913636	0.886364	0.934091
MNL_50	RT	10	20	30	40	50	60	70	80	90	100	110	120	130		repVAS	10	20	30	40	50	60	70	80	90	100	110	120	130
		0.971307	1.14822	1.45688	0.87109	1.35251	1.55528	1.62265	1.4409	1.18103	0.98118	1.14326	1.15123	1.28308			0.052273	0.243182	0.215909	0.272727	0.488636	0.497727	0.995455	0.688636	0.888636	0.875	0.759091	1	0.990909
		1.29099	1.4783	1.22819	1.51194	1.32874	1.32184	1.11509	1.33422	1.04381	1.2047	1.07255	1.19353	1.2764			0.084091	0.220455	0.320455	0.306818	0.775	0.447727	0.961364	0.690909	0.920455	0.843182	0.877273	0.975	0.995455
		1.13036	1.12066	1.15741	1.14077	1.18419	1.22107	1.20515	1.22724	1.84864	1.0782	0.960892	1.03686	1.14085			0.061364	0.309091	0.320455	0.247727	0.559091	0.686364	0.443182	0.836364	0.765909	0.911364	0.952273	0.918182	0.975
MNL_51	RT	10	20	30	40	50	60	70	80	90	100	110	120	130		repVAS	10	20	30	40	50	60	70	80	90	100	110	120	130
		3.15048	2.98429	2.87956	2.91679	3.97928	2.58571	2.71473	3.20771	2.93429	2.81283	2.36268	2.49631	3.37539			0.034091	0.104545	0.3	0.229545	0.195455	0.218182	0.327273	0.334091	0.484091	0.488636	0.809091	0.856818	0.984091
		3.17527	3.44445	2.37551	3.45435	3.34048	2.49718	5.04947	2.57474	2.71485	3.86089	3.02739	3.67435	3.36137			0.029545	0.081818	0.202273	0.268182	0.195455	0.35	0.479545	0.640909	0.731818	0.781818	0.704545	0.934091	0.961364
		4.82292	3.65964	4.38169	3.43399	3.41809	3.72355	3.43624	5.66135	3.71733	4.67277	4.28664	4.13478	3.73691			0.036364	0.075	0.159091	0.254545	0.204545	0.354545	0.370455	0.386364	0.675	0.584091	0.595455	0.702273	0.847727
MNL_52	RT	10	20	30	40	50	60	70	80	90	100	110	120	130		repVAS	10	20	30	40	50	60	70	80	90	100	110	120	130
		2.35176	1.78671	1.6267	2.35806	2.82934	1.89324	2.37134	2.52687	3.6926	2.591	2.1714	2.55418	2.02415			0.090909	0.218182	0.315909	0.431818	0.620455	0.840909	0.809091	0.743182	0.877273	0.975	0.997727	1	1
		1.85603	1.71246	3.1837	2.42102	1.43181	2.02479	2.14825	3.11327	1.97426	1.72062	1.53292	1.95796	2.01837			0.043182	0.168182	0.406818	0.420455	0.761364	0.8	0.615909	0.838636	0.952273	0.961364	1	0.993182	0.997727
		1.7942	1.9356	1.43298	1.56199	1.84664	2.11372	1.78794	2.12759	1.67905	1.89301	1.82852	1.55713	1.37074			0.045455	0.202273	0.354545	0.486364	0.609091	0.577273	0.865909	0.947727	0.929545	0.979545	0.947727	0.997727	0.997727
MNL_53	RT	10	20	30	40	50	60	70	80	90	100	110	120	130		repVAS	10	20	30	40	50	60	70	80	90	100	110	120	130
		2.22822	2.51356	1.93867	2.06153	2.03522	2.26138	2.80732	2.29442	2.23706	1.94042	2.2301	2.24739	1.79618			0.120455	0.181818	0.277273	0.297727	0.420455	0.604545	0.456818	0.713636	0.775	0.706818	0.829545	0.909091	0.888636
		2.51306	1.91544	1.51294	2.55478	2.5533	2.72524	2.18669	3.49561	2.08588	2.50926	2.36596	2.25239	1.80661			0.095455	0.272727	0.354545	0.413636	0.472727	0.615909	0.440909	0.695455	0.765909	0.868182	0.893182	0.943182	0.945455
		2.67795	1.96951	2.85597	3.37411	3.09832	2.66686	2.51886	1.67302	1.84382	1.90836	1.84577	2.01695	2.17478			0.138636	0.331818	0.413636	0.563636	0.497727	0.695455	0.702273	0.85	0.770455	0.931818	0.838636	0.863636	0.940909
MNL_54	RT	10	20	30	40	50	60	70	80	90	100	110	120	130		repVAS	10	20	30	40	50	60	70	80	90	100	110	120	130
		1.7291	1.33047	1.81967	1.60658	1.43392	1.68457	1.34768	2.14437	1.5542	1.8847	1.4375	1.90311	1.57112			0.095455	0.145455	0.406818	0.415909	0.304545	0.443182	0.447727	0.534091	0.593182	0.565909	0.820455	0.629545	0.927273
		1.27666	1.24165	1.16737	1.23873	1.63445	1.24879	1.59939	1.05669	1.45131	1.74364	1.22138	1.44204	1.78588			0.079545	0.165909	0.368182	0.293182	0.272727	0.370455	0.656818	0.768182	0.629545	0.815909	0.75	0.95	0.952273
		1.14731	1.72415	1.31085	1.99672	1.648	1.35971	1.64184	1.5522	1.59691	1.56777	1.85328	1.70756	1.82302			0.084091	0.227273	0.175	0.343182	0.413636	0.609091	0.429545	0.422727	0.8	0.879545	0.490909	0.936364	0.979545
