# Supplementary material for: Fast or Slow? Compressions (or Not) in Number-to-Line Mappings
Source: PLoS One. 2015 Mar 27;10(3):e0120423. doi: 10.1371/journal.pone.0120423 (PMC4376804; doi:10.1371/journal.pone.0120423)
Supplement: S2 Dataset — (XLSX) [file pone.0120423.s002.xlsx]

## Sheet: RTsRespLocations
MNL_01	RT	10	20	30	40	50	60	70	80	90	100	110	120	130		repVAS	10	20	30	40	50	60	70	80	90	100	110	120	130
		2.79149	2.95664	4.63586	3.02297	4.83784	4.27725	4.97545	4.76096	3.6306	4.11406	4.08261	3.27576	2.20006			0.05	0.102273	0.136364	0.302273	0.479545	0.479545	0.606818	0.697727	0.747727	0.852273	0.890909	0.956818	1
		1.86647	2.40325	4.1	5.37277	1.89829	6.35081	4.24027	3.16866	4.03671	3.66929	2.00247	2.72719	2.1775			0.05	0.093182	0.177273	0.279545	0.368182	0.484091	0.568182	0.640909	0.718182	0.802273	0.825	0.929545	1
		2.20092	2.57211	1.5741	2.72634	2.38776	1.90415	2.65284	2.65899	2.68412	1.7889	1.93725	2.67252	2.07154			0.056818	0.109091	0.152273	0.295455	0.372727	0.472727	0.581818	0.695455	0.731818	0.827273	0.931818	0.922727	0.997727
MNL_02	RT	10	20	30	40	50	60	70	80	90	100	110	120	130		repVAS	10	20	30	40	50	60	70	80	90	100	110	120	130
		3.53343	2.95496	13.0771	3.44608	2.82732	7.81568	3.63852	6.53	2.52981	3.94187	2.74202	4.37449	2.46272			0.029545	0.054545	0.156818	0.284091	0.327273	0.490909	0.620455	0.695455	0.697727	0.85	0.9	0.961364	0.997727
		2.48559	4.54395	4.64648	1.81219	2.53835	3.52063	5.65949	4.84184	3.17945	2.67004	2.86816	4.37145	2.19562			0.025	0.054545	0.1	0.186364	0.388636	0.454545	0.547727	0.661364	0.763636	0.797727	0.890909	0.970455	1
		2.51454	2.45656	1.91063	6.19559	1.94115	3.24251	3.06096	6.32179	4.1296	1.79368	2.51975	2.30923	1.95588			0.029545	0.068182	0.154545	0.275	0.347727	0.415909	0.536364	0.625	0.756818	0.777273	0.843182	0.972727	0.993182
MNL_03	RT	10	20	30	40	50	60	70	80	90	100	110	120	130		repVAS	10	20	30	40	50	60	70	80	90	100	110	120	130
		1.48066	1.95332	1.59939	2.54822	1.86877	1.34559	1.7874	1.4939	1.55725	1.64796	4.44564	5.604	5.17283			0.070455	0.190909	0.238636	0.368182	0.513636	0.6	0.654545	0.706818	0.834091	0.997727	0.811364	0.981818	0.888636
		2.11549	1.95802	1.55281	1.531	2.658	1.43166	1.82509	1.55943	1.66539	1.51579	2.26132	1.72073	1.56964			0.036364	0.072727	0.184091	0.259091	0.331818	0.375	0.456818	0.454545	0.515909	0.579545	0.902273	0.727273	0.740909
		1.27052	1.24623	1.49873	1.52784	1.96468	1.88398	1.39797	1.53866	1.44153	2.10101	3.19617	1.76772	2.57729			0.040909	0.15	0.170455	0.318182	0.284091	0.306818	0.4	0.377273	0.431818	0.506818	0.631818	0.625	0.665909
MNL_04	RT	10	20	30	40	50	60	70	80	90	100	110	120	130		repVAS	10	20	30	40	50	60	70	80	90	100	110	120	130
		5.48221	14.1522	9.76725	7.92179	7.49355	6.88201	4.33804	4.62195	5.72152	12.3273	6.6185	4.9163	3.6151			0.052273	0.140909	0.211364	0.245455	0.411364	0.415909	0.5	0.513636	0.570455	0.747727	0.897727	0.931818	0.995455
		2.39844	7.70483	7.34139	2.81474	4.53992	7.40481	2.91991	5.7371	6.50894	9.23015	3.31151	3.25307	3.26709			0.047727	0.118182	0.193182	0.168182	0.452273	0.452273	0.520455	0.511364	0.556818	0.734091	0.875	0.879545	0.993182
		3.41852	5.7892	5.40105	6.18806	4.38984	4.40584	4.18649	4.8668	5.97547	4.02913	2.99105	3.18514	2.90516			0.070455	0.129545	0.209091	0.240909	0.420455	0.502273	0.529545	0.586364	0.640909	0.815909	0.818182	0.927273	0.990909
MNL_05	RT	10	20	30	40	50	60	70	80	90	100	110	120	130		repVAS	10	20	30	40	50	60	70	80	90	100	110	120	130
		2.32764	4.34389	3.59959	3.26297	4.37972	3.03216	7.48402	3.79674	2.88537	4.84987	5.91536	6.10304	2.57012			0.05	0.127273	0.197727	0.413636	0.434091	0.461364	0.538636	0.606818	0.759091	0.740909	0.843182	0.911364	0.990909
		2.55499	3.39361	3.71059	7.61418	3.60169	2.45362	2.92598	6.36081	8.51685	2.23706	6.77944	2.14185	2.96024			0.059091	0.122727	0.220455	0.406818	0.456818	0.497727	0.552273	0.604545	0.729545	0.765909	0.820455	0.911364	1
		3.58152	3.00079	3.62481	1.99493	5.93354	3.24389	2.63976	5.78036	2.59054	6.13771	4.0047	2.1941	1.98465			0.075	0.095455	0.152273	0.325	0.452273	0.468182	0.522727	0.640909	0.754545	0.811364	0.879545	0.931818	0.986364
MNL_06	RT	10	20	30	40	50	60	70	80	90	100	110	120	130		repVAS	10	20	30	40	50	60	70	80	90	100	110	120	130
		2.36676	3.35916	9.61815	5.97231	3.64178	3.30766	2.6935	7.55132	4.79371	8.11585	8.97968	4.25149	3.22114			0.034091	0.097727	0.388636	0.295455	0.365909	0.481818	0.488636	0.672727	0.704545	0.761364	0.918182	0.888636	1
		3.50873	5.45344	6.09644	5.09894	3.76386	3.3743	3.96083	3.8881	6.64704	5.13411	5.70614	4.2451	2.2975			0.047727	0.077273	0.193182	0.275	0.372727	0.465909	0.545455	0.586364	0.693182	0.8	0.918182	0.95	1
		4.17435	4.05702	10.927	7.36751	4.83465	3.733	3.67792	6.71484	10.8307	7.81847	7.42305	3.56688	1.87324			0.056818	0.088636	0.145455	0.284091	0.379545	0.438636	0.545455	0.711364	0.743182	0.815909	0.915909	0.943182	1
MNL_07	RT	10	20	30	40	50	60	70	80	90	100	110	120	130		repVAS	10	20	30	40	50	60	70	80	90	100	110	120	130
		2.29274	1.06462	1.57189	5.5124	1.62891	1.97531	1.67761	1.55674	1.96472	1.3898	1.6624	2.3208	2.53821			0.027273	0.109091	0.070455	0.452273	0.413636	0.452273	0.586364	0.795455	0.722727	0.813636	0.825	0.956818	1
		1.29691	1.45305	1.2579	2.28667	1.59539	2.12687	2.32289	1.2641	1.50164	2.4028	1.48477	1.97227	1.32994			0.059091	0.104545	0.140909	0.145455	0.425	0.481818	0.659091	0.681818	0.8	0.863636	0.770455	0.940909	0.997727
		1.49743	1.39958	1.647	1.31886	1.71276	1.90742	2.08953	1.361	1.61683	1.91991	3.30944	1.45576	1.42053			0.065909	0.106818	0.129545	0.236364	0.447727	0.475	0.577273	0.613636	0.784091	0.797727	0.875	0.938636	0.990909
MNL_08	RT	10	20	30	40	50	60	70	80	90	100	110	120	130		repVAS	10	20	30	40	50	60	70	80	90	100	110	120	130
		7.08235	7.09785	5.46075	9.59269	6.93343	4.94602	7.09267	6.93764	6.48777	5.00453	5.67591	5.72744	3.15502			0.1	0.175	0.238636	0.309091	0.352273	0.427273	0.540909	0.586364	0.679545	0.727273	0.768182	0.893182	0.997727
		2.99907	4.89637	7.37572	4.89767	5.46043	6.32988	9.46412	5.90434	3.7732	4.47969	8.80544	4.16611	2.21045			0.109091	0.215909	0.218182	0.227273	0.354545	0.431818	0.545455	0.665909	0.697727	0.761364	0.777273	0.890909	1
		4.03795	3.30826	5.04008	10.0604	24.6168	7.51206	6.17362	5.3811	7.37721	10.2546	3.44901	4.96773	3.12789			0.127273	0.186364	0.222727	0.238636	0.388636	0.477273	0.529545	0.606818	0.713636	0.763636	0.811364	0.863636	1
MNL_09	RT	10	20	30	40	50	60	70	80	90	100	110	120	130		repVAS	10	20	30	40	50	60	70	80	90	100	110	120	130
		18.6373	3.40941	7.04337	9.64247	8.00339	10.4932	16.2587	7.55814	12.5536	16.6818	12.0991	3.4423	4.30739			0.063636	0.131818	0.277273	0.231818	0.438636	0.556818	0.545455	0.586364	0.797727	0.852273	0.877273	0.913636	0.995455
		3.19001	17.5241	5.5358	10.8602	7.68457	5.1755	5.04265	6.5262	6.3213	9.25876	12.7079	3.4293	2.96374			0.065909	0.152273	0.193182	0.254545	0.379545	0.490909	0.522727	0.606818	0.872727	0.704545	0.815909	0.922727	0.997727
		2.68427	6.25416	15.3689	9.62068	4.06016	5.72458	3.71315	5.61676	9.59268	8.16316	28.2057	3.19582	3.85586			0.054545	0.118182	0.243182	0.338636	0.409091	0.459091	0.540909	0.590909	0.643182	0.747727	0.852273	0.906818	0.995455
MNL_10	RT	10	20	30	40	50	60	70	80	90	100	110	120	130		repVAS	10	20	30	40	50	60	70	80	90	100	110	120	130
		4.30066	4.466	11.5102	8.23351	6.70165	9.6378	9.44494	10.4624	9.95434	7.63294	11.7426	4.40913	3.21959			0.070455	0.145455	0.202273	0.309091	0.418182	0.545455	0.531818	0.638636	0.738636	0.843182	0.8	0.929545	0.997727
		3.12966	2.68107	4.25704	5.36674	3.72314	3.35786	5.49101	12.7759	12.7472	6.31735	5.15878	3.25297	2.21148			0.075	0.113636	0.231818	0.284091	0.418182	0.465909	0.536364	0.663636	0.713636	0.788636	0.831818	0.927273	1
		2.54285	2.72066	6.84386	5.57225	3.67966	2.60788	3.85666	6.08166	4.95297	3.81634	6.17409	3.40617	2.16906			0.056818	0.111364	0.147727	0.256818	0.427273	0.465909	0.55	0.763636	0.820455	0.852273	0.859091	0.931818	0.995455
MNL_11	RT	10	20	30	40	50	60	70	80	90	100	110	120	130		repVAS	10	20	30	40	50	60	70	80	90	100	110	120	130
		4.52935	2.35805	8.97185	3.41447	6.05099	4.88173	7.82827	3.53433	6.49769	3.05607	8.45307	3.15776	2.92784			0.061364	0.127273	0.220455	0.245455	0.356818	0.436364	0.513636	0.552273	0.640909	0.75	0.861364	0.934091	1
		3.87644	2.90467	4.23539	2.86784	4.38805	11.0582	8.39708	8.63518	4.79837	4.35539	4.46	3.0351	2.43604			0.081818	0.165909	0.206818	0.261364	0.386364	0.470455	0.55	0.604545	0.693182	0.747727	0.854545	0.931818	1
		2.16315	2.03341	2.83735	2.63499	3.53857	4.71983	3.18407	5.39555	6.12109	6.58384	5.00377	3.07861	2.32578			0.077273	0.156818	0.227273	0.265909	0.347727	0.447727	0.525	0.604545	0.645455	0.756818	0.752273	0.927273	1
MNL_12	RT	10	20	30	40	50	60	70	80	90	100	110	120	130		repVAS	10	20	30	40	50	60	70	80	90	100	110	120	130
		5.32025	4.65428	8.94989	11.0368	5.10877	8.00323	4.7153	5.54412	6.75934	7.1226	10.6846	3.53643	3.25685			0.072727	0.136364	0.227273	0.247727	0.386364	0.454545	0.547727	0.636364	0.729545	0.784091	0.829545	0.922727	1
		4.50162	2.88907	4.26598	4.93898	8.51935	5.17465	4.55266	12.3482	5.88539	5.43031	6.38896	4.18612	2.54772			0.072727	0.118182	0.193182	0.231818	0.393182	0.470455	0.515909	0.586364	0.754545	0.784091	0.797727	0.922727	1
		4.21749	5.94101	6.90646	7.94197	6.05922	5.26846	6.9959	6.4204	7.22916	8.49147	6.63237	4.46146	3.69785			0.072727	0.138636	0.193182	0.254545	0.368182	0.475	0.520455	0.581818	0.638636	0.756818	0.834091	0.925	1
MNL_13	RT	10	20	30	40	50	60	70	80	90	100	110	120	130		repVAS	10	20	30	40	50	60	70	80	90	100	110	120	130
		6.04138	5.97717	7.67387	12.1169	5.09674	6.07432	4.70935	7.46618	6.64399	4.36487	5.53716	5.30462	2.41233			0.072727	0.136364	0.279545	0.288636	0.368182	0.470455	0.545455	0.604545	0.702273	0.763636	0.784091	0.915909	0.997727
		2.86924	4.34426	4.03595	12.6859	5.25873	4.69762	5.0232	10.2201	8.90141	5.28281	4.86466	3.79837	2.33406			0.084091	0.163636	0.293182	0.338636	0.361364	0.447727	0.559091	0.6	0.681818	0.684091	0.829545	0.925	0.995455
		2.74983	5.40933	4.00255	6.61425	7.71055	4.69616	6.09439	7.66225	6.70485	6.64024	4.96471	5.57292	2.70446			0.070455	0.184091	0.247727	0.304545	0.390909	0.465909	0.527273	0.586364	0.686364	0.720455	0.825	0.913636	0.995455
MNL_14	RT	10	20	30	40	50	60	70	80	90	100	110	120	130		repVAS	10	20	30	40	50	60	70	80	90	100	110	120	130
		3.33548	4.65984	4.24953	5.41844	4.63958	7.64057	3.96813	4.94766	4.94311	8.64362	3.65687	4.23805	7.74606			0.045455	0.086364	0.313636	0.184091	0.452273	0.540909	0.556818	0.588636	0.752273	0.870455	0.902273	0.906818	0.925
		2.64373	3.66852	6.58285	3.7948	7.98982	5.63842	4.21332	10.2199	8.6302	11.4374	19.8575	5.47851	14.3181			0.054545	0.197727	0.152273	0.209091	0.338636	0.372727	0.452273	0.513636	0.65	0.722727	0.786364	0.731818	0.838636
		3.23265	6.28868	4.20724	11.5588	10.5717	4.25455	4.6207	10.8697	4.06332	5.91989	13.6079	4.79744	16.9097			0.045455	0.129545	0.15	0.252273	0.420455	0.390909	0.454545	0.536364	0.606818	0.854545	0.911364	0.847727	0.929545
MNL_15	RT	10	20	30	40	50	60	70	80	90	100	110	120	130		repVAS	10	20	30	40	50	60	70	80	90	100	110	120	130
		4.80588	3.30238	6.83702	4.38678	6.74434	9.21052	3.89085	3.80889	6.49031	5.04901	3.53336	3.71261	3.54097			0.088636	0.147727	0.204545	0.309091	0.363636	0.45	0.515909	0.590909	0.734091	0.815909	0.836364	0.922727	1
		2.72025	3.05264	3.61259	3.18216	3.27699	3.82783	3.41274	4.79455	8.27717	7.43657	3.76245	2.80554	2.50393			0.072727	0.131818	0.193182	0.272727	0.395455	0.461364	0.538636	0.611364	0.711364	0.786364	0.797727	0.931818	1
		4.58632	2.92121	3.17423	2.81307	3.73317	3.19674	4.87926	4.19161	3.76077	4.56197	4.31226	3.10805	3.454			0.093182	0.147727	0.181818	0.243182	0.375	0.465909	0.556818	0.620455	0.727273	0.756818	0.868182	0.922727	1
MNL_16	RT	10	20	30	40	50	60	70	80	90	100	110	120	130		repVAS	10	20	30	40	50	60	70	80	90	100	110	120	130
		2.11641	1.68595	1.88884	1.82077	1.87548	2.35257	1.95743	2.11342	2.20164	1.70034	1.72192	2.13128	2.1607			0.079545	0.081818	0.095455	0.129545	0.229545	0.347727	0.477273	0.447727	0.6	0.772727	0.85	0.918182	0.995455
		2.89087	1.86407	2.45662	2.78534	2.60063	1.94707	2.0026	3.55948	2.15412	2.3774	1.96781	3.2007	2.48401			0.040909	0.061364	0.081818	0.265909	0.484091	0.425	0.477273	0.488636	0.775	0.727273	0.863636	0.963636	0.872727
		2.45426	1.94499	1.98777	1.78115	2.46291	1.62785	3.14895	2.22197	2.18719	1.78081	2.35941	2.26059	2.66072			0.040909	0.086364	0.079545	0.175	0.302273	0.370455	0.463636	0.488636	0.638636	0.554545	0.847727	0.943182	0.997727
MNL_17	RT	10	20	30	40	50	60	70	80	90	100	110	120	130		repVAS	10	20	30	40	50	60	70	80	90	100	110	120	130
		3.62585	8.37209	3.70208	8.80647	6.46857	6.33613	7.07408	6.36089	3.86729	6.44207	5.0648	3.68322	3.40358			0.079545	0.131818	0.225	0.35	0.438636	0.481818	0.531818	0.575	0.725	0.706818	0.813636	0.940909	1
		7.8576	6.32805	13.2503	9.14014	10.6495	13.7362	14.7058	12.6921	14.0905	10.3642	10.69	6.10683	6.87991			0.079545	0.131818	0.345455	0.343182	0.368182	0.411364	0.475	0.584091	0.620455	0.731818	0.777273	0.918182	1
		11.0127	4.09347	2.76192	15.4105	10.2427	2.97905	8.40455	9.44575	9.66242	6.12788	4.73565	3.51079	3.15498			0.070455	0.134091	0.193182	0.281818	0.375	0.406818	0.497727	0.543182	0.609091	0.704545	0.788636	0.927273	1
MNL_18	RT	10	20	30	40	50	60	70	80	90	100	110	120	130		repVAS	10	20	30	40	50	60	70	80	90	100	110	120	130
		3.25263	4.47427	6.95414	4.31144	10.0993	4.08694	4.08043	6.38343	6.18911	3.91564	6.20264	3.46203	3.03767			0.061364	0.125	0.243182	0.318182	0.422727	0.395455	0.543182	0.547727	0.663636	0.836364	0.865909	0.920455	1
		2.09973	2.42559	7.94062	6.43241	6.63212	5.28057	3.42122	3.12802	10.5252	5.26217	5.73885	3.52604	3.96414			0.045455	0.081818	0.222727	0.213636	0.397727	0.545455	0.543182	0.643182	0.756818	0.818182	0.895455	0.952273	0.997727
		3.54569	3.33592	3.22887	6.19075	6.67617	3.45328	6.38679	4.52965	3.01553	5.70969	6.67468	3.93306	2.99378			0.056818	0.143182	0.229545	0.286364	0.397727	0.536364	0.556818	0.643182	0.702273	0.777273	0.872727	0.922727	1
MNL_19	RT	10	20	30	40	50	60	70	80	90	100	110	120	130		repVAS	10	20	30	40	50	60	70	80	90	100	110	120	130
		2.88167	2.31988	4.53742	2.85073	3.65132	5.89877	3.16907	2.64108	2.02115	2.07733	2.5777	2.85931	2.8085			0.070455	0.152273	0.145455	0.259091	0.431818	0.422727	0.529545	0.670455	0.704545	0.804545	0.818182	0.909091	1
		2.43137	2.74877	4.38061	6.35134	3.36631	5.03961	3.1307	5.2297	4.47337	2.70955	2.89756	3.08003	3.21278			0.065909	0.154545	0.181818	0.325	0.415909	0.470455	0.597727	0.661364	0.684091	0.768182	0.913636	0.854545	1
		2.23398	2.4093	2.5234	2.59339	1.7785	2.61764	2.74094	5.04338	6.16608	3.09389	3.26612	2.36811	2.24132			0.075	0.131818	0.190909	0.254545	0.363636	0.481818	0.559091	0.647727	0.706818	0.729545	0.834091	0.918182	1
MNL_20	RT	10	20	30	40	50	60	70	80	90	100	110	120	130		repVAS	10	20	30	40	50	60	70	80	90	100	110	120	130
		2.00485	2.62824	2.61512	1.52664	1.93624	1.39394	2.30744	2.06241	1.38159	1.62128	5.14174	1.3549	2.01632			0.222727	0.229545	0.227273	0.286364	0.365909	0.622727	0.665909	0.693182	0.659091	0.747727	0.815909	0.806818	0.963636
		1.10511	1.38435	1.25366	1.68501	1.27483	1.86377	2.02171	1.19399	2.25172	1.19505	1.29682	1.24234	1.604			0.140909	0.163636	0.247727	0.202273	0.413636	0.422727	0.640909	0.640909	0.672727	0.738636	0.765909	0.804545	0.979545
		1.22198	1.45319	1.31337	1.39899	1.631	1.46007	1.17201	1.36694	1.42231	1.84513	1.08323	1.23587	1.32928			0.097727	0.172727	0.252273	0.356818	0.409091	0.490909	0.472727	0.713636	0.677273	0.836364	0.838636	0.879545	0.979545
MNL_21	RT	10	20	30	40	50	60	70	80	90	100	110	120	130		repVAS	10	20	30	40	50	60	70	80	90	100	110	120	130
		3.94926	2.94285	3.61146	4.68507	3.4191	5.66439	3.51245	2.77701	2.4984	2.23657	3.03565	3.21522	2.84925			0.029545	0.088636	0.211364	0.284091	0.363636	0.481818	0.720455	0.620455	0.777273	0.829545	0.870455	0.952273	0.995455
		2.41456	3.6982	3.75439	5.16534	3.74647	3.13364	7.63216	2.40745	4.23061	3.52848	4.09729	2.73483	2.29306			0.043182	0.070455	0.15	0.181818	0.295455	0.520455	0.520455	0.709091	0.761364	0.786364	0.872727	0.940909	0.995455
		2.80512	2.88326	5.97954	4.41711	3.5757	3.13353	4.21117	2.5962	3.66133	4.00163	2.28419	3.67825	2.33025			0.052273	0.102273	0.15	0.227273	0.359091	0.515909	0.570455	0.713636	0.797727	0.836364	0.854545	0.934091	0.997727
MNL_22	RT	10	20	30	40	50	60	70	80	90	100	110	120	130		repVAS	10	20	30	40	50	60	70	80	90	100	110	120	130
		1.41396	2.3456	3.30878	2.8045	2.7563	3.60675	4.93999	4.40855	12.0921	5.30472	4.27172	2.51153	2.43931			0.093182	0.143182	0.122727	0.363636	0.438636	0.490909	0.531818	0.679545	0.806818	0.822727	0.872727	0.934091	1
		2.33349	3.12797	2.36439	4.27051	3.95339	2.64888	2.92502	5.31198	9.09831	2.83864	3.02979	1.84776	2.17435			0.077273	0.120455	0.172727	0.243182	0.327273	0.454545	0.611364	0.622727	0.738636	0.813636	0.838636	0.909091	1
		1.65144	2.02419	4.05732	1.92925	4.06634	2.06826	4.04044	8.69126	3.74464	3.81164	2.37563	1.85809	2.71677			0.068182	0.120455	0.202273	0.302273	0.336364	0.438636	0.597727	0.672727	0.745455	0.793182	0.875	0.925	0.997727
MNL_23	RT	10	20	30	40	50	60	70	80	90	100	110	120	130		repVAS	10	20	30	40	50	60	70	80	90	100	110	120	130
		1.75715	2.27082	3.30973	1.96232	2.10052	2.89154	5.73249	2.32274	2.55217	3.6993	2.44056	5.38574	3.6456			0.168182	0.040909	0.213636	0.186364	0.327273	0.384091	0.461364	0.686364	0.761364	0.811364	0.938636	0.972727	1
		2.12284	2.02427	3.20863	2.24031	1.64479	2.10568	2.46896	2.39166	2.44066	4.26301	2.0139	4.40321	2.96834			0.009091	0.025	0.045455	0.045455	0.070455	0.309091	0.043182	0.622727	0.656818	0.856818	0.934091	0.961364	1
		2.06495	1.58339	2.25702	1.79497	1.65192	1.62675	2.21735	1.86091	2.43151	2.41612	1.95074	4.37751	2.02575			0.05	0.081818	0.095455	0.127273	0.227273	0.338636	0.363636	0.822727	0.886364	0.759091	0.931818	0.986364	1
MNL_24	RT	10	20	30	40	50	60	70	80	90	100	110	120	130		repVAS	10	20	30	40	50	60	70	80	90	100	110	120	130
		2.28162	1.63551	1.7858	2.32518	1.9639	2.3653	2.11471	2.05558	2.11991	2.2862	3.27313	2.44324	2.15332			0.118182	0.084091	0.147727	0.297727	0.261364	0.329545	0.475	0.643182	0.647727	0.663636	0.725	0.920455	1
		3.17525	2.82457	1.81438	2.5451	3.23395	2.17505	2.23886	2.11455	2.85642	2.19837	2.22876	2.50583	2.00703			0.034091	0.070455	0.120455	0.206818	0.197727	0.386364	0.475	0.372727	0.647727	0.788636	0.854545	0.915909	0.993182
		1.87482	2.20547	1.77861	2.27188	3.18242	2.82497	1.36821	2.20955	2.17351	2.17059	2.31748	2.09194	3.48141			0.059091	0.093182	0.127273	0.197727	0.336364	0.388636	0.568182	0.588636	0.631818	0.759091	0.909091	0.920455	0.995455
MNL_26	RT	10	20	30	40	50	60	70	80	90	100	110	120	130		repVAS	10	20	30	40	50	60	70	80	90	100	110	120	130
		1.75179	1.49618	2.78189	1.77427	1.96469	2.09842	2.21184	1.6455	1.52096	2.17326	1.77701	2.09153	1.63606			0.106818	0.188636	0.252273	0.284091	0.381818	0.525	0.602273	0.734091	0.647727	0.765909	0.843182	0.790909	0.990909
		1.70776	1.67382	1.51856	1.34443	1.90328	2.09878	1.90786	2.19052	2.21809	2.51967	2.87249	2.00691	1.34829			0.079545	0.204545	0.179545	0.197727	0.372727	0.456818	0.563636	0.65	0.781818	0.820455	0.838636	0.936364	0.997727
		1.86191	1.40634	1.50882	2.1298	1.42024	1.75833	1.87983	1.92517	1.93929	1.36371	1.63055	1.87911	1.81361			0.113636	0.184091	0.2	0.311364	0.431818	0.452273	0.513636	0.713636	0.686364	0.663636	0.820455	0.879545	1
MNL_27	RT	10	20	30	40	50	60	70	80	90	100	110	120	130		repVAS	10	20	30	40	50	60	70	80	90	100	110	120	130
		4.32306	2.82938	10.1369	4.2756	8.27812	7.45588	6.94126	4.8168	3.9305	3.7427	5.75856	9.03198	2.32061			0.043182	0.090909	0.186364	0.281818	0.35	0.540909	0.540909	0.702273	0.836364	0.840909	0.870455	0.945455	1
		2.97438	3.30588	3.62279	4.94513	3.95916	6.45267	4.14958	6.62619	5.68735	3.51805	4.47391	2.49921	2.92979			0.043182	0.072727	0.122727	0.245455	0.427273	0.470455	0.486364	0.706818	0.8	0.845455	0.854545	0.95	1
		2.3669	2.7441	2.43627	4.15026	2.6399	3.85446	4.2968	4.43138	4.25968	3.68792	2.80151	2.83957	2.11501			0.043182	0.086364	0.127273	0.211364	0.363636	0.454545	0.540909	0.636364	0.759091	0.802273	0.847727	0.929545	1
MNL_28	RT	10	20	30	40	50	60	70	80	90	100	110	120	130		repVAS	10	20	30	40	50	60	70	80	90	100	110	120	130
		2.48339	2.41052	4.89684	5.28065	5.5036	4.76687	4.84136	6.59163	6.94119	3.41334	2.7058	3.03369	2.50585			0.065909	0.118182	0.215909	0.288636	0.406818	0.470455	0.506818	0.55	0.715909	0.663636	0.797727	0.931818	0.997727
		2.00165	4.89746	2.18386	5.29545	3.67609	2.00961	3.68411	3.03398	1.77793	2.02969	2.27302	3.72858	2.45193			0.065909	0.127273	0.172727	0.3	0.397727	0.390909	0.527273	0.588636	0.663636	0.720455	0.777273	0.9	0.988636
		1.81483	2.29089	2.86314	1.92148	2.32665	3.72845	2.5288	2.32827	5.7169	3.62788	2.17395	2.21422	2.14164			0.081818	0.140909	0.209091	0.311364	0.334091	0.454545	0.502273	0.565909	0.625	0.734091	0.795455	0.893182	0.993182
MNL_29	RT	10	20	30	40	50	60	70	80	90	100	110	120	130		repVAS	10	20	30	40	50	60	70	80	90	100	110	120	130
		9.66974	9.39791	9.39104	12.2656	8.08654	8.21342	9.19633	8.72125	10.3252	8.35524	12.0773	5.44719	4.59253			0.068182	0.104545	0.154545	0.213636	0.386364	0.461364	0.490909	0.545455	0.752273	0.827273	0.875	0.938636	1
		5.80183	15.2482	7.77543	9.51428	8.24992	13.1467	11.6065	30.8938	8.25474	4.4579	9.37882	7.72916	2.56764			0.054545	0.109091	0.136364	0.211364	0.331818	0.393182	0.584091	0.613636	0.75	0.811364	0.863636	0.911364	1
		10.162	9.02196	7.41574	8.71855	16.4395	8.9551	9.51638	8.13469	8.00336	4.23017	6.51443	4.2035	2.74391			0.086364	0.134091	0.177273	0.2	0.327273	0.422727	0.575	0.606818	0.765909	0.822727	0.884091	0.934091	1
MNL_30	RT	10	20	30	40	50	60	70	80	90	100	110	120	130		repVAS	10	20	30	40	50	60	70	80	90	100	110	120	130
		3.87423	3.128	3.39355	3.37929	2.84043	2.34373	2.50046	3.40952	2.1791	2.71864	3.07685	4.04967	2.24097			0.040909	0.113636	0.115909	0.261364	0.311364	0.440909	0.543182	0.584091	0.659091	0.752273	0.784091	0.886364	0.990909
		1.98979	2.07158	4.20437	2.76222	3.05435	3.16022	2.88948	3.78525	3.50286	3.40529	3.67371	3.23536	2.38395			0.05	0.109091	0.213636	0.284091	0.347727	0.454545	0.529545	0.629545	0.643182	0.759091	0.845455	0.936364	1
		2.12244	2.61575	3.81206	2.95503	2.91955	2.48244	2.08372	3.19172	3.90146	4.76716	3.38807	2.53952	4.15412			0.052273	0.1	0.184091	0.243182	0.35	0.436364	0.552273	0.629545	0.672727	0.765909	0.854545	0.938636	1
MNL_31	RT	10	20	30	40	50	60	70	80	90	100	110	120	130		repVAS	10	20	30	40	50	60	70	80	90	100	110	120	130
		3.11803	9.17617	4.70974	4.62116	3.88588	2.0538	8.03526	4.8299	4.993	3.49129	7.17927	6.22508	3.00592			0.061364	0.125	0.220455	0.306818	0.445455	0.504545	0.6	0.686364	0.756818	0.504545	0.836364	0.915909	1
		2.29815	2.81565	3.458	6.98934	4.02908	3.7028	3.65943	6.47141	12.636	5.91399	6.25359	3.42155	2.81175			0.081818	0.113636	0.227273	0.352273	0.390909	0.520455	0.581818	0.645455	0.754545	0.825	0.863636	0.936364	1
		2.56014	3.63111	5.25079	11.4066	4.8334	2.85738	5.3681	6.66343	6.49573	9.53116	9.78787	4.65827	2.78424			0.081818	0.113636	0.247727	0.329545	0.4	0.522727	0.577273	0.722727	0.797727	0.870455	0.838636	0.929545	0.997727
MNL_32	RT	10	20	30	40	50	60	70	80	90	100	110	120	130		repVAS	10	20	30	40	50	60	70	80	90	100	110	120	130
		2.73777	2.6744	3.33753	4.10225	2.9574	3.71616	3.33291	4.26061	3.25809	2.70588	3.43878	3.58857	2.29595			0.052273	0.143182	0.268182	0.179545	0.384091	0.465909	0.559091	0.65	0.770455	0.8	0.890909	0.954545	1
		3.24098	2.92152	3.23264	3.81844	3.01729	2.17102	3.31535	3.67769	3.07734	4.46651	3.99234	3.81665	2.74512			0.036364	0.127273	0.25	0.265909	0.4	0.465909	0.545455	0.665909	0.765909	0.788636	0.875	0.938636	1
		2.55018	2.99667	2.52776	6.19442	3.08949	3.06815	4.16383	2.99243	3.56165	2.89208	4.59574	2.33314	2.237			0.072727	0.140909	0.268182	0.381818	0.4	0.486364	0.525	0.681818	0.725	0.804545	0.788636	0.911364	1
MNL_33	RT	10	20	30	40	50	60	70	80	90	100	110	120	130		repVAS	10	20	30	40	50	60	70	80	90	100	110	120	130
		7.56798	4.94558	5.4982	10.419	8.87782	6.67668	6.56582	9.22407	5.74788	7.23039	9.74414	7.46759	3.42169			0.052273	0.088636	0.204545	0.265909	0.386364	0.461364	0.522727	0.586364	0.709091	0.793182	0.902273	0.947727	1
		6.60445	4.98002	12.7216	14.275	14.3646	9.60173	5.42035	14.5219	13.9248	9.35199	7.4349	4.77646	3.08668			0.052273	0.113636	0.195455	0.279545	0.404545	0.470455	0.561364	0.613636	0.747727	0.788636	0.875	0.938636	1
		8.29088	9.38176	14.0848	14.0177	11.0991	7.85017	14.0582	9.33918	14.965	1.81146	9.27609	2.60446	3.61896			0.072727	0.143182	0.193182	0.252273	0.365909	0.438636	0.620455	0.65	0.747727	0.779545	0.875	0.934091	1
MNL_34	RT	10	20	30	40	50	60	70	80	90	100	110	120	130		repVAS	10	20	30	40	50	60	70	80	90	100	110	120	130
		11.8585	6.07985	8.86675	11.4896	6.65323	3.54627	3.4755	10.1951	12.7226	4.82834	8.90184	3.61575	2.77616			0.1	0.170455	0.468182	0.334091	0.454545	0.490909	0.536364	0.638636	0.672727	0.727273	0.820455	0.915909	0.997727
		3.988	5.79113	3.48948	6.95572	4.25962	3.01912	3.05804	6.65214	8.05302	6.39037	7.30422	3.05612	7.56929			0.088636	0.145455	0.206818	0.338636	0.434091	0.486364	0.536364	0.629545	0.709091	0.759091	0.834091	0.920455	0.509091
		2.44442	2.9042	3.22261	4.65154	4.05152	3.45167	3.93077	9.70166	8.16052	3.48334	4.97818	2.9229	2.26072			0.086364	0.161364	0.240909	0.277273	0.384091	0.475	0.527273	0.613636	0.672727	0.784091	0.845455	0.913636	1
MNL_35	RT	10	20	30	40	50	60	70	80	90	100	110	120	130		repVAS	10	20	30	40	50	60	70	80	90	100	110	120	130
		3.75543	2.53281	2.95409	3.12006	3.89033	4.00737	3.8366	4.42813	3.30346	3.29504	3.54593	3.94928	2.88168			0.025	0.065909	0.090909	0.147727	0.404545	0.465909	0.529545	0.8	0.886364	0.920455	0.925	0.931818	1
		3.33332	4.26651	4.32954	4.02272	4.50172	3.41282	3.53841	5.54473	5.22042	4.19434	3.11681	3.17389	3.10583			0.027273	0.075	0.102273	0.136364	0.204545	0.486364	0.531818	0.754545	0.856818	0.879545	0.929545	0.963636	1
		2.52922	4.52208	5.3681	4.23308	6.54132	4.49384	4.4754	6.83032	4.77509	4.73449	5.36196	2.52929	3.27486			0.036364	0.068182	0.106818	0.175	0.411364	0.484091	0.538636	0.672727	0.838636	0.884091	0.929545	0.970455	0.995455
MNL_36	RT	10	20	30	40	50	60	70	80	90	100	110	120	130		repVAS	10	20	30	40	50	60	70	80	90	100	110	120	130
		6.60961	2.4498	4.36029	7.00247	6.76137	3.2438	6.83652	10.1574	11.4769	7.2142	4.72517	3.27924	2.71574			0.084091	0.136364	0.193182	0.309091	0.370455	0.454545	0.529545	0.604545	0.734091	0.727273	0.75	0.904545	1
		3.53513	3.6557	6.8571	14.462	6.34897	3.70773	6.44628	6.31051	9.41516	9.28889	8.26531	3.51363	2.56478			0.084091	0.181818	0.268182	0.375	0.359091	0.465909	0.568182	0.620455	0.702273	0.745455	0.834091	0.895455	1
		2.34672	5.31966	5.44652	7.50538	6.23916	4.00795	5.46951	7.07293	9.74421	10.4723	6.38983	10.7025	2.15827			0.090909	0.188636	0.238636	0.354545	0.365909	0.486364	0.525	0.615909	0.668182	0.734091	0.818182	0.511364	1
MNL_37	RT	10	20	30	40	50	60	70	80	90	100	110	120	130		repVAS	10	20	30	40	50	60	70	80	90	100	110	120	130
		2.68225	2.27347	3.29876	7.87062	2.46643	2.50495	1.941	2.98996	3.95784	3.87087	1.91027	3.26984	3.59341			0.045455	0.1	0.168182	0.3	0.388636	0.468182	0.545455	0.634091	0.588636	0.738636	0.831818	0.945455	0.977273
		3.42006	4.07954	3.18891	4.22172	6.50277	3.32589	4.04809	2.3485	6.76183	3.059	3.22317	3.62975	3.82519			0.045455	0.136364	0.156818	0.297727	0.397727	0.443182	0.534091	0.609091	0.709091	0.718182	0.827273	0.934091	0.993182
		2.51651	1.85508	2.62868	3.88272	3.82063	4.57583	4.86591	4.94115	2.22898	3.35559	3.45395	3.99057	2.90495			0.043182	0.106818	0.163636	0.272727	0.361364	0.518182	0.618182	0.656818	0.654545	0.779545	0.847727	0.925	0.990909
MNL_38	RT	10	20	30	40	50	60	70	80	90	100	110	120	130		repVAS	10	20	30	40	50	60	70	80	90	100	110	120	130
		3.83003	3.0908	2.9194	2.07762	2.22844	3.39601	3.49506	3.70648	2.62694	2.11016	2.48178	2.56324	1.97766			0.040909	0.136364	0.159091	0.259091	0.427273	0.427273	0.527273	0.704545	0.706818	0.843182	0.863636	0.925	0.995455
		2.5258	1.97176	1.73671	2.62807	1.59867	5.73147	3.0719	3.85301	2.50902	1.88043	2.10123	2.43239	1.75021			0.061364	0.129545	0.159091	0.231818	0.411364	0.588636	0.493182	0.543182	0.790909	0.818182	0.827273	0.890909	0.984091
		1.79323	4.54613	1.98481	1.3308	1.97266	3.41902	2.36882	2.15915	2.05866	1.60092	2.29248	2.7165	2.20011			0.063636	0.729545	0.190909	0.286364	0.352273	0.404545	0.481818	0.602273	0.75	0.786364	0.843182	0.909091	0.990909
MNL_39	RT	10	20	30	40	50	60	70	80	90	100	110	120	130		repVAS	10	20	30	40	50	60	70	80	90	100	110	120	130
		4.30462	6.37725	4.95247	7.52297	6.38437	5.2108	8.99627	11.5727	8.47677	4.52402	6.82473	6.91875	3.14446			0.090909	0.213636	0.211364	0.315909	0.415909	0.443182	0.55	0.640909	0.761364	0.743182	0.820455	0.922727	1
		3.85026	4.83281	10.584	6.0599	7.37161	5.10126	5.84385	10.5505	8.42632	4.57152	5.50127	3.63155	4.21271			0.063636	0.127273	0.206818	0.363636	0.413636	0.454545	0.565909	0.722727	0.743182	0.793182	0.822727	0.934091	1
		5.18722	6.58888	5.02126	11.9598	5.52233	7.45171	4.1311	9.72473	8.70021	4.64253	5.36088	4.18598	3.35242			0.061364	0.125	0.177273	0.331818	0.422727	0.5	0.584091	0.679545	0.763636	0.777273	0.863636	0.931818	1
MNL_40	RT	10	20	30	40	50	60	70	80	90	100	110	120	130		repVAS	10	20	30	40	50	60	70	80	90	100	110	120	130
		2.79773	3.52237	6.3544	5.5664	7.55918	4.51482	7.49424	13.2221	5.13226	3.00926	5.3587	3.6591	3.13465			0.086364	0.106818	0.202273	0.252273	0.372727	0.465909	0.536364	0.611364	0.693182	0.786364	0.811364	0.913636	1
		3.10071	7.68112	4.75926	8.66238	5.22385	7.68157	8.46444	7.40966	9.51124	3.20826	4.48006	2.89725	2.51255			0.059091	0.134091	0.195455	0.263636	0.347727	0.411364	0.518182	0.643182	0.745455	0.802273	0.859091	0.938636	0.997727
		3.63064	2.10759	5.01897	7.51013	8.11238	8.86006	4.86777	6.05604	3.07645	4.06247	3.92195	3.56744	3.55401			0.072727	0.140909	0.211364	0.277273	0.372727	0.440909	0.575	0.602273	0.734091	0.804545	0.85	0.931818	1
MNL_41	RT	10	20	30	40	50	60	70	80	90	100	110	120	130		repVAS	10	20	30	40	50	60	70	80	90	100	110	120	130
		3.17412	2.4045	2.23077	2.48705	4.09065	2.99268	3.06004	2.18582	3.58014	2.91103	2.84969	2.18823	2.01146			0.034091	0.134091	0.184091	0.243182	0.397727	0.465909	0.513636	0.611364	0.665909	0.813636	0.886364	0.945455	1
		1.74168	2.32657	1.85293	2.20098	2.65912	2.20256	2.11789	3.50584	3.07438	2.12708	2.0558	2.06135	1.70423			0.052273	0.097727	0.136364	0.272727	0.390909	0.434091	0.568182	0.697727	0.684091	0.772727	0.836364	0.943182	1
		2.14331	4.77935	1.6548	1.71983	3.33799	2.76096	3.36427	1.63735	1.72297	2.8198	2.1109	2.3697	1.84223			0.059091	0.118182	0.170455	0.247727	0.409091	0.470455	0.520455	0.715909	0.704545	0.806818	0.840909	0.936364	0.997727
MNL_42	RT	10	20	30	40	50	60	70	80	90	100	110	120	130		repVAS	10	20	30	40	50	60	70	80	90	100	110	120	130
		2.15572	4.07783	3.00829	3.47867	3.45814	2.50311	4.51522	4.52365	4.9596	2.99463	3.81851	3.47825	2.3012			0.065909	0.127273	0.170455	0.270455	0.4	0.481818	0.522727	0.636364	0.638636	0.725	0.786364	0.927273	0.997727
		2.8139	3.23403	4.09226	5.57109	3.64865	3.98836	3.62034	4.32386	5.3137	4.77539	3.35034	2.64052	3.07925			0.05	0.111364	0.195455	0.227273	0.388636	0.463636	0.543182	0.597727	0.665909	0.784091	0.854545	0.929545	1
		3.59449	3.53072	4.68564	4.89637	4.23329	3.73432	3.90268	4.45243	6.02828	4.86265	3.90129	3.48206	2.97045			0.070455	0.127273	0.186364	0.315909	0.4	0.472727	0.529545	0.6	0.690909	0.790909	0.875	0.938636	1
MNL_43	RT	10	20	30	40	50	60	70	80	90	100	110	120	130		repVAS	10	20	30	40	50	60	70	80	90	100	110	120	130
		2.02305	2.73889	2.30698	2.64058	2.95448	3.75839	3.36621	1.63316	2.91997	2.53926	3.64044	3.28864	2.51209			0.036364	0.115909	0.156818	0.270455	0.256818	0.390909	0.447727	0.55	0.677273	0.75	0.838636	0.936364	0.984091
		2.38624	2.31374	5.89815	3.09348	3.07261	3.34959	6.09587	2.69623	3.10226	2.18353	4.02168	2.59688	2.25606			0.036364	0.111364	0.147727	0.268182	0.306818	0.377273	0.438636	0.545455	0.722727	0.695455	0.809091	0.940909	0.997727
		1.37607	2.15265	2.67049	2.00858	2.94182	3.99702	3.69837	4.11559	3.87557	4.00734	5.28786	2.04712	1.72481			0.045455	0.129545	0.193182	0.231818	0.331818	0.440909	0.456818	0.593182	0.643182	0.763636	0.784091	0.931818	1
MNL_44	RT	10	20	30	40	50	60	70	80	90	100	110	120	130		repVAS	10	20	30	40	50	60	70	80	90	100	110	120	130
		2.90637	3.26496	4.01034	3.61629	3.49263	4.12156	3.96655	3.97565	3.16312	3.80281	3.65095	2.56105	2.7713			0.043182	0.147727	0.15	0.186364	0.431818	0.511364	0.731818	0.725	0.784091	0.829545	0.902273	0.927273	1
		3.17253	4.5286	5.49313	5.60216	4.80714	6.14103	5.44504	5.9114	4.56178	5.59808	4.2734	3.27443	2.85836			0.05	0.1	0.140909	0.275	0.465909	0.561364	0.738636	0.770455	0.756818	0.809091	0.904545	0.940909	1
		2.77118	3.79645	6.06279	4.67131	5.15767	4.38194	3.79923	5.39254	4.33705	3.96332	3.43307	3.91274	2.85853			0.061364	0.115909	0.186364	0.252273	0.425	0.561364	0.625	0.743182	0.743182	0.836364	0.886364	0.927273	1
MNL_45	RT	10	20	30	40	50	60	70	80	90	100	110	120	130		repVAS	10	20	30	40	50	60	70	80	90	100	110	120	130
		3.04731	5.23353	6.43795	9.404	5.398	5.19165	4.43816	5.16916	5.62994	7.44171	15.3745	9.01969	2.9201			0.045455	0.109091	0.197727	0.247727	0.375	0.479545	0.529545	0.575	0.781818	0.754545	0.747727	0.931818	1
		1.90495	2.60351	3.35045	3.44991	2.88243	3.89345	6.36709	11.1699	6.23342	7.04891	6.22842	2.19552	2.63681			0.05	0.111364	0.159091	0.170455	0.361364	0.438636	0.547727	0.645455	0.654545	0.813636	0.875	0.945455	0.995455
		12.0612	4.47058	12.2431	3.61899	5.45286	4.39851	5.69503	7.16836	3.93696	5.04645	3.02936	3.14785	1.75659			0.488636	0.102273	0.193182	0.284091	0.393182	0.488636	0.540909	0.688636	0.715909	0.788636	0.902273	0.945455	1
MNL_46	RT	10	20	30	40	50	60	70	80	90	100	110	120	130		repVAS	10	20	30	40	50	60	70	80	90	100	110	120	130
		2.64675	3.2322	3.28227	2.46455	3.18202	3.00974	2.86953	2.84457	4.42673	2.91226	2.87086	3.50125	2.88598			0.075	0.163636	0.184091	0.229545	0.352273	0.456818	0.477273	0.511364	0.702273	0.743182	0.768182	0.872727	1
		1.6261	2.37849	3.17166	2.72553	2.66797	3.16339	2.75391	3.1588	2.5221	2.14034	2.63664	2.11626	2.30274			0.065909	0.154545	0.154545	0.302273	0.361364	0.443182	0.509091	0.563636	0.668182	0.763636	0.795455	0.884091	1
		1.97762	2.35183	2.11454	2.43083	3.05392	2.36417	2.6135	2.52957	2.40621	2.44705	3.43967	1.93563	5.64921			0.077273	0.120455	0.172727	0.322727	0.438636	0.443182	0.513636	0.547727	0.675	0.677273	0.788636	0.881818	1
MNL_47	RT	10	20	30	40	50	60	70	80	90	100	110	120	130		repVAS	10	20	30	40	50	60	70	80	90	100	110	120	130
		6.39273	6.32332	10.1399	7.54276	7.55552	7.34369	10.6064	7.46559	9.99305	5.34387	8.67649	5.92118	4.65771			0.052273	0.129545	0.204545	0.227273	0.418182	0.447727	0.456818	0.615909	0.647727	0.8	0.788636	0.938636	1
		4.10848	6.3377	15.7597	14.8138	7.51297	15.2991	11.6613	10.8412	8.22115	5.25773	4.34701	4.49303	5.33416			0.056818	0.138636	0.193182	0.297727	0.413636	0.447727	0.561364	0.654545	0.693182	0.793182	0.875	0.943182	1
		3.26605	3.90511	6.09886	7.72411	7.17675	11.3096	22.5704	18.3331	9.54482	6.64734	5.93685	6.32604	3.15608			0.056818	0.138636	0.215909	0.318182	0.418182	0.475	0.579545	0.636364	0.725	0.795455	0.875	0.940909	1
MNL_48	RT	10	20	30	40	50	60	70	80	90	100	110	120	130		repVAS	10	20	30	40	50	60	70	80	90	100	110	120	130
		2.08637	2.08606	2.78199	5.01518	2.8482	4.31107	3.05867	5.76919	3.16484	2.9733	4.0881	2.53975	2.79086			0.070455	0.15	0.215909	0.254545	0.413636	0.488636	0.515909	0.584091	0.715909	0.75	0.838636	0.922727	0.997727
		2.17359	2.72404	4.00158	5.1993	3.44385	3.369	3.32929	8.01981	5.16667	4.8154	2.89341	2.16843	2.78551			0.086364	0.159091	0.218182	0.295455	0.35	0.463636	0.565909	0.606818	0.688636	0.738636	0.825	0.911364	1
		2.50731	2.24611	3.10001	3.90274	4.69203	4.69757	3.86831	5.70411	4.1515	4.12092	3.25696	3.04447	2.19407			0.095455	0.179545	0.202273	0.311364	0.352273	0.472727	0.538636	0.654545	0.702273	0.722727	0.818182	0.906818	1
MNL_49	RT	10	20	30	40	50	60	70	80	90	100	110	120	130		repVAS	10	20	30	40	50	60	70	80	90	100	110	120	130
		1.98442	1.76898	1.95059	1.90505	1.89156	1.6997	1.69114	1.61572	1.76927	2.03311	2.16038	1.80916	2.39436			0.038636	0.131818	0.170455	0.245455	0.368182	0.415909	0.509091	0.6	0.677273	0.727273	0.827273	0.920455	0.997727
		1.9614	1.89719	1.80024	1.59686	1.70834	1.83695	2.242	1.24753	2.14303	2.27004	2.12812	2.17217	2.02212			0.068182	0.147727	0.177273	0.243182	0.293182	0.347727	0.497727	0.6	0.668182	0.690909	0.804545	0.902273	1
		1.93409	1.78124	2.08091	1.67637	1.70979	2.91279	1.56268	1.60432	1.91748	1.82246	2.11753	1.59533	1.68027			0.072727	0.15	0.165909	0.202273	0.304545	0.413636	0.486364	0.638636	0.604545	0.738636	0.818182	0.929545	0.995455
MNL_50	RT	10	20	30	40	50	60	70	80	90	100	110	120	130		repVAS	10	20	30	40	50	60	70	80	90	100	110	120	130
		1.88536	1.29021	1.79598	1.16862	2.02277	2.21908	2.70745	1.73136	1.576	1.7113	1.65682	1.858	2.13371			0.043182	0.131818	0.154545	0.302273	0.418182	0.509091	0.643182	0.638636	0.788636	0.786364	0.840909	0.904545	1
		1.3438	1.95554	1.71838	1.62752	1.57406	1.57206	2.3055	1.63339	2.27719	1.53077	2.22197	2.1573	1.76059			0.036364	0.097727	0.170455	0.286364	0.413636	0.463636	0.568182	0.695455	0.734091	0.804545	0.870455	0.940909	0.997727
		1.46842	1.52888	1.91386	1.47595	1.85498	1.4025	1.25359	1.17315	1.05074	2.1709	1.66053	1.81303	1.587			0.043182	0.109091	0.159091	0.222727	0.395455	0.475	0.6	0.706818	0.695455	0.768182	0.843182	0.893182	1
MNL_51	RT	10	20	30	40	50	60	70	80	90	100	110	120	130		repVAS	10	20	30	40	50	60	70	80	90	100	110	120	130
		3.49548	7.27477	7.01267	6.08503	5.3712	6.1914	4.46012	6.98337	7.33779	6.50226	6.72228	5.80842	3.02237			0.068182	0.179545	0.240909	0.3	0.4	0.440909	0.525	0.615909	0.740909	0.772727	0.809091	0.888636	1
		7.94791	6.40022	6.79443	7.46743	6.97826	7.87515	7.05015	8.10881	8.58164	7.71898	10.1941	6.86185	2.20549			0.063636	0.125	0.177273	0.320455	0.413636	0.434091	0.554545	0.627273	0.688636	0.706818	0.786364	0.940909	1
		7.44687	9.05785	8.07002	12.3533	7.22085	6.89222	7.89627	12.9872	15.2723	9.80659	7.67883	5.72151	3.29927			0.075	0.147727	0.222727	0.322727	0.420455	0.456818	0.531818	0.595455	0.668182	0.745455	0.884091	0.940909	1
MNL_52	RT	10	20	30	40	50	60	70	80	90	100	110	120	130		repVAS	10	20	30	40	50	60	70	80	90	100	110	120	130
		2.19073	2.11499	2.69714	4.71906	2.83475	2.44244	2.73429	2.79861	3.02786	2.21699	4.61216	2.63923	2.20027			0.034091	0.1	0.15	0.256818	0.463636	0.495455	0.559091	0.668182	0.715909	0.743182	0.818182	0.938636	0.997727
		2.02307	2.69541	2.04343	5.09525	3.63676	3.34145	3.10779	3.18247	5.26355	4.72815	4.55711	2.73716	2.09255			0.047727	0.102273	0.113636	0.288636	0.420455	0.470455	0.590909	0.684091	0.770455	0.806818	0.879545	0.929545	1
		2.64976	2.88958	4.05868	9.33718	5.11111	4.71543	4.05655	5.20927	7.48559	7.32521	5.92389	2.35818	2.17439			0.054545	0.113636	0.281818	0.263636	0.4	0.463636	0.563636	0.670455	0.715909	0.763636	0.856818	0.925	1
MNL_53	RT	10	20	30	40	50	60	70	80	90	100	110	120	130		repVAS	10	20	30	40	50	60	70	80	90	100	110	120	130
		4.59925	10.0543	8.3083	8.34758	14.3762	6.32402	9.24146	9.39101	17.8975	23.8199	10.6974	5.32291	5.59398			0.068182	0.120455	0.115909	0.302273	0.475	0.493182	0.531818	0.613636	0.825	0.825	0.852273	0.893182	0.993182
		7.16631	5.01069	8.02408	11.9672	10.0745	4.74742	5.55105	8.48016	9.62163	6.88252	4.56411	3.92223	2.98425			0.084091	0.127273	0.161364	0.256818	0.445455	0.504545	0.531818	0.656818	0.761364	0.797727	0.861364	0.920455	1
		9.183	5.5907	10.003	10.8187	7.82134	4.88628	15.148	7.99904	7.60012	5.92062	4.58767	5.01565	3.26133			0.054545	0.104545	0.209091	0.245455	0.436364	0.447727	0.547727	0.620455	0.795455	0.793182	0.886364	0.906818	1
MNL_54	RT	10	20	30	40	50	60	70	80	90	100	110	120	130		repVAS	10	20	30	40	50	60	70	80	90	100	110	120	130
		2.1874	1.76671	2.30296	2.38806	1.86977	1.6757	2.5988	2.43348	1.74416	1.62775	2.0188	2.25005	2.13129			0.065909	0.172727	0.093182	0.293182	0.284091	0.4	0.525	0.602273	0.681818	0.825	0.838636	0.902273	0.997727
		1.51409	2.06989	1.5395	1.73935	2.06154	1.77678	1.40801	2.03583	1.97671	1.88347	2.80098	2.03639	2.40112			0.093182	0.179545	0.252273	0.297727	0.359091	0.486364	0.538636	0.631818	0.743182	0.734091	0.811364	0.893182	1
		1.96796	1.58488	1.76132	1.46963	2.75581	1.71416	1.94737	2.47451	2.06415	1.73381	2.06481	1.8062	2.05329			0.095455	0.190909	0.234091	0.272727	0.397727	0.443182	0.552273	0.627273	0.695455	0.713636	0.825	0.879545	0.995455
